# Supplementary material for: Strategies to Enhance Logic Modeling-Based Cell Line-Specific Drug Synergy Prediction
Source: Front Physiol. 2020 Jul 28;11:862. doi: 10.3389/fphys.2020.00862 (PMC7399174; doi:10.3389/fphys.2020.00862)
Supplement: Supplementary file 1 [file Data_Sheet_1.XLSX]

## Sheet: Literature-informed
S1 Data - Activity profiles for model calibration. (A) literature-derived profile
Node	AGS	COLO_205	DU-145	SW-620
ACVR1	NA	NA	NA	NA
AKT_f	1	1	1	1
AKT1S1	NA	NA	NA	NA
Antisurvival	0	NA	NA	NA
AP1_c	NA	NA	NA	NA
ARHGAP24	NA	NA	NA	NA
ATF2	NA	NA	1	NA
AXIN1	NA	NA	NA	NA
BAD	NA	NA	0	NA
BAX	0	NA	0	NA
BCL2	1	NA	NA	NA
BMPR2	NA	NA	NA	NA
BTRC	NA	NA	NA	NA
CASP3	0	0	0	0
CASP8	0	0	0	0
CASP9	NA	0	0	0
CBPp300_c	NA	NA	NA	NA
CCND1	1	NA	1	1
CDC42	NA	NA	1	NA
CFL_f	NA	NA	1	0
CFLAR	NA	NA	1	NA
CHUK	NA	NA	1	1
CK1_f	NA	NA	NA	NA
CREBBP	NA	NA	NA	NA
CSK	NA	NA	NA	NA
CTNNB1	1	NA	1	1
CYCS	NA	0	NA	NA
DAAM1	NA	NA	NA	NA
DKK_f	NA	NA	NA	NA
DKK_g	NA	NA	NA	NA
DUSP1	NA	NA	NA	NA
DUSP1_g	NA	NA	NA	NA
DUSP6	NA	NA	NA	NA
DVL_f	NA	NA	NA	NA
EGR1	NA	NA	1	NA
EP300	NA	NA	NA	NA
ERK_f	1	1	1	1
FOS	NA	NA	1	NA
FOXO_f	NA	NA	0	NA
FZD_f	NA	NA	NA	NA
GAB_f	NA	NA	NA	NA
GRAP2	NA	NA	NA	NA
GRB2	NA	NA	NA	NA
GSK3_f	0	0	0	0
IKBKB	NA	NA	1	1
ILK	NA	NA	NA	NA
ILR_f	NA	NA	NA	NA
IRAK1	NA	NA	NA	NA
IRS1	NA	NA	NA	NA
ISGF3_c	NA	NA	NA	NA
ITCH	NA	NA	NA	NA
JAK_f	NA	NA	1	NA
JNK_f	0	NA	1	1
JUN	NA	NA	1	NA
KRAS	1	NA	1	NA
LEF1	NA	NA	NA	NA
LIF	NA	NA	NA	NA
LIMK1	NA	NA	NA	NA
LIMK2	NA	NA	0	NA
LRP_f	NA	NA	NA	NA
MAP2K3	NA	NA	NA	NA
MAP2K4	NA	NA	NA	NA
MAP2K7	NA	NA	NA	NA
MAP3K11	NA	NA	NA	NA
MAP3K4	NA	NA	NA	NA
MAP3K5	NA	NA	NA	NA
MAP3K7	NA	NA	NA	1
MAP3K8	NA	NA	NA	NA
MAPK14	0	NA	1	1
MAPK8IP3	NA	NA	NA	NA
MAPKAPK2	NA	NA	0	NA
MDM2	NA	NA	1	NA
MDM2_g	NA	NA	NA	NA
MEK_f	NA	NA	1	1
MMP_f	1	NA	1	1
MSK_f	NA	NA	NA	NA
mTORC1_c	NA	NA	NA	NA
mTORC2_c	NA	NA	NA	NA
MYC	1	1	NA	1
NFKB_f	1	NA	1	1
NLK	NA	NA	NA	NA
PAK1	NA	NA	NA	NA
PARD6A	NA	NA	NA	NA
PDPK1	NA	NA	NA	NA
PIAS1	NA	NA	NA	NA
PIK3CA	1	NA	1	1
PLCG1	NA	NA	NA	NA
PLK1	NA	NA	NA	NA
PPM1A	NA	NA	NA	NA
PPP1CA	NA	NA	NA	NA
PRKACA	NA	NA	NA	NA
PRKCA	NA	NA	NA	NA
PRKCD	NA	NA	NA	NA
Prosurvival	1	NA	NA	NA
PTEN	0	NA	NA	NA
PTEN_g	NA	NA	NA	NA
PTPN11	NA	NA	NA	NA
PTPN6	NA	NA	NA	NA
RAC_f	1	NA	NA	1
RAF_f	NA	1	NA	NA
REL_f	NA	NA	1	1
RHEB	NA	NA	NA	NA
RHOA	NA	NA	1	1
RND3	NA	NA	NA	NA
ROCK1	NA	NA	NA	NA
RSK_f	NA	NA	NA	NA
RTPK_f	NA	NA	NA	NA
RTPK_g	NA	NA	NA	NA
S6K_f	1	NA	1	NA
SFRP1	NA	NA	NA	NA
SFRP1_g	NA	NA	NA	NA
SHC1	NA	NA	NA	NA
SKI	NA	NA	NA	NA
SKP2	NA	NA	1	NA
SMAD1	NA	NA	NA	NA
SMAD2	NA	NA	0	NA
SMAD3	NA	NA	0	1
SMAD4	NA	NA	NA	0
SMAD5	NA	NA	NA	NA
SMAD6	NA	NA	NA	NA
SMAD6_g	NA	NA	NA	NA
SMAD7	NA	NA	NA	NA
SMAD7_g	NA	NA	NA	NA
SMURF1	NA	NA	NA	NA
SMURF2	NA	NA	NA	NA
SOCS1	NA	NA	NA	NA
SOCS1_g	NA	NA	NA	NA
SOS1	NA	NA	NA	NA
SRC	NA	NA	1	1
SRF	NA	NA	NA	NA
STAT1	NA	NA	0	NA
STAT2	NA	NA	NA	NA
STAT3	NA	NA	1	1
SYK	NA	NA	NA	NA
TAB_f	NA	NA	NA	NA
TCF7_f	1	NA	NA	NA
TGFB1	NA	NA	NA	NA
TGFBR1	NA	NA	NA	NA
TGFBR2	NA	NA	NA	NA
TIAM1	NA	NA	NA	NA
TP53	0	NA	0	NA
TRAF6	NA	NA	NA	NA
TSC_f	NA	NA	NA	NA
VAV1	NA	NA	NA	NA

## Sheet: PARADIGM-informed
S1 Data - Activity profiles for model calibration. (B) omics-derived profile
Node	AGS	COLO_205	DU-145	SW-620
ACVR1	1	1	1	0
AKT_f	1	1	1	1
AKT1S1	0	0	0	0
Antisurvival	0	0	0	0
AP1_c	0	0	1	0
ARHGAP24	0	0	0	0
ATF2	0	0	0	0
AXIN1	1	1	1	1
BAD	0	0	0	0
BAX	0	0	0	0
BCL2	0	0	0	0
BMPR2	1	1	1	1
BTRC	1	1	1	0
CASP3	0	0	0	1
CASP8	1	1	0	1
CASP9	0	0	0	1
CBPp300_c	0	0	0	0
CCND1	1	1	1	1
CDC42	1	1	1	1
CFL_f	1	1	1	0
CFLAR	0	1	1	0
CHUK	1	1	1	1
CK1_f	1	1	1	1
CREBBP	0	0	1	0
CSK	0	0	0	0
CTNNB1	1	1	1	1
CYCS	0	1	0	1
DAAM1	1	1	0	1
DKK_f	1	0	1	1
DKK_g	NA	NA	NA	NA
DUSP1	1	0	1	0
DUSP1_g	NA	NA	NA	NA
DUSP6	1	1	1	1
DVL_f	1	0	0	1
EGR1	1	1	1	1
EP300	0	1	1	1
ERK_f	1	0	1	1
FOS	1	0	1	1
FOXO_f	1	1	1	1
FZD_f	1	-	0	1
GAB_f	1	0	1	0
GRAP2	0	0	0	0
GRB2	0	0	0	0
GSK3_f	1	1	1	0
IKBKB	1	1	1	1
ILK	1	1	1	1
ILR_f	1	1	1	1
IRAK1	1	1	1	1
IRS1	0	0	0	1
ISGF3_c	0	0	0	0
ITCH	1	0	0	1
JAK_f	1	1	1	1
JNK_f	1	1	1	1
JUN	0	1	1	0
KRAS	0	0	1	1
LEF1	1	1	1	1
LIF	1	1	0	1
LIMK1	1	0	0	1
LIMK2	1	1	0	0
LRP_f	1	1	1	0
MAP2K3	0	1	0	0
MAP2K4	0	0	0	0
MAP2K7	0	0	0	0
MAP3K11	0	0	0	1
MAP3K4	0	0	0	0
MAP3K5	0	0	0	0
MAP3K7	0	0	0	0
MAP3K8	1	1	1	0
MAPK14	0	0	0	0
MAPK8IP3	0	0	0	0
MAPKAPK2	0	0	0	0
MDM2	1	0	0	0
MDM2_g	NA	NA	NA	NA
MEK_f	1	-	1	1
MMP_f	1	1	1	1
MSK_f	1	-	1	1
mTORC1_c	0	0	0	0
mTORC2_c	0	0	0	0
MYC	1	1	0	1
NFKB_f	1	0	-	1
NLK	0	0	0	0
PAK1	1	1	1	1
PARD6A	1	1	1	1
PDPK1	0	0	0	0
PIAS1	0	0	0	0
PIK3CA	0	0	0	0
PLCG1	1	1	0	1
PLK1	0	0	0	0
PPM1A	0	0	0	0
PPP1CA	0	0	0	1
PRKACA	0	0	0	-
PRKCA	0	1	0	1
PRKCD	0	0	0	0
Prosurvival	1	1	1	1
PTEN	0	0	0	1
PTEN_g	NA	NA	NA	NA
PTPN11	1	1	1	1
PTPN6	1	1	1	1
RAC_f	1	1	1	1
RAF_f	1	1	1	1
REL_f	1	1	1	1
RHEB	0	0	1	1
RHOA	0	0	0	1
RND3	1	0	0	0
ROCK1	1	0	0	1
RSK_f	1	-	1	1
RTPK_f	1	1	1	1
RTPK_g	NA	NA	NA	NA
S6K_f	0	0	0	0
SFRP1	0	0	1	0
SFRP1_g	NA	NA	NA	NA
SHC1	1	1	1	0
SKI	0	0	0	0
SKP2	0	1	1	1
SMAD1	0	0	0	1
SMAD2	1	1	1	-
SMAD3	1	1	1	1
SMAD4	1	1	1	1
SMAD5	1	1	1	0
SMAD6	1	0	1	1
SMAD6_g	NA	NA	NA	NA
SMAD7	0	0	0	1
SMAD7_g	NA	NA	NA	NA
SMURF1	0	0	0	0
SMURF2	0	0	0	1
SOCS1	0	0	0	0
SOCS1_g	NA	NA	NA	NA
SOS1	0	0	0	0
SRC	1	1	1	1
SRF	0	0	0	0
STAT1	0	0	0	0
STAT2	0	0	0	0
STAT3	1	1	1	1
SYK	1	1	1	1
TAB_f	1	1	1	1
TCF7_f	1	1	1	1
TGFB1	1	0	1	1
TGFBR1	1	1	1	1
TGFBR2	1	0	1	1
TIAM1	1	1	1	1
TP53	0	0	0	0
TRAF6	1	1	1	1
TSC_f	1	1	1	1
VAV1	1	1	1	0

## Sheet: Combined
S1 Data - Activity profiles for model calibration. (C) combined activity profile
Node	AGS	COLO_205	DU-145	SW-620
ACVR1	1	1	1	0
AKT_f	1	1	1	1
AKT1S1	0	0	0	0
Antisurvival	0	0	0	0
AP1_c	0	0	1	0
ARHGAP24	0	0	0	0
ATF2	0	0	1	0
AXIN1	1	1	1	1
BAD	0	0	0	0
BAX	0	0	0	0
BCL2	1	0	0	0
BMPR2	1	1	1	1
BTRC	1	1	1	0
CASP3	0	0	0	0
CASP8	0	0	0	0
CASP9	0	0	0	0
CBPp300_c	0	0	0	0
CCND1	1	1	1	1
CDC42	1	1	1	1
CFL_f	1	1	1	0
CFLAR	0	1	1	0
CHUK	1	1	1	1
CK1_f	1	1	1	1
CREBBP	0	0	1	0
CSK	0	0	0	0
CTNNB1	1	1	1	1
CYCS	0	0	0	1
DAAM1	1	1	0	1
DKK_f	1	0	1	1
DKK_g	NA	NA	NA	NA
DUSP1	1	0	1	0
DUSP1_g	NA	NA	NA	NA
DUSP6	1	1	1	1
DVL_f	1	0	0	1
EGR1	1	1	1	1
EP300	0	1	1	1
ERK_f	1	1	1	1
FOS	1	0	1	1
FOXO_f	1	1	0	1
FZD_f	1	NA	0	1
GAB_f	1	0	1	0
GRAP2	0	0	0	0
GRB2	0	0	0	0
GSK3_f	0	0	0	0
IKBKB	1	1	1	1
ILK	1	1	1	1
ILR_f	1	1	1	1
IRAK1	1	1	1	1
IRS1	0	0	0	1
ISGF3_c	0	0	0	0
ITCH	1	0	0	1
JAK_f	1	1	1	1
JNK_f	0	1	1	1
JUN	0	1	1	0
KRAS	1	0	1	1
LEF1	1	1	1	1
LIF	1	1	0	1
LIMK1	1	0	0	1
LIMK2	1	1	0	0
LRP_f	1	1	1	0
MAP2K3	0	1	0	0
MAP2K4	0	0	0	0
MAP2K7	0	0	0	0
MAP3K11	0	0	0	1
MAP3K4	0	0	0	0
MAP3K5	0	0	0	0
MAP3K7	0	0	0	1
MAP3K8	1	1	1	1
MAPK14	0	0	1	1
MAPK8IP3	0	0	0	0
MAPKAPK2	0	0	0	0
MDM2	1	0	1	0
MDM2_g	NA	NA	NA	NA
MEK_f	1	NA	1	1
MMP_f	1	1	1	1
MSK_f	1	NA	1	1
mTORC1_c	0	0	0	0
mTORC2_c	0	0	0	0
MYC	1	1	0	1
NFKB_f	1	0	1	1
NLK	0	0	0	0
PAK1	1	1	1	1
PARD6A	1	1	1	1
PDPK1	0	0	0	0
PIAS1	0	0	0	0
PIK3CA	1	0	1	1
PLCG1	1	1	0	1
PLK1	0	0	0	0
PPM1A	0	0	0	0
PPP1CA	0	0	0	1
PRKACA	0	0	0	NA
PRKCA	0	1	0	1
PRKCD	0	0	0	0
Prosurvival	1	1	1	1
PTEN	0	0	0	1
PTEN_g	NA	NA	NA	NA
PTPN11	1	1	1	1
PTPN6	1	1	1	1
RAC_f	1	1	1	1
RAF_f	1	1	1	1
REL_f	1	1	1	1
RHEB	0	0	1	1
RHOA	1	0	1	1
RND3	1	0	0	0
ROCK1	1	0	0	1
RSK_f	1	NA	1	1
RTPK_f	1	1	1	1
RTPK_g	NA	NA	NA	NA
S6K_f	1	0	1	0
SFRP1	0	0	1	0
SFRP1_g	NA	NA	NA	NA
SHC1	1	1	1	0
SKI	0	0	0	0
SKP2	0	1	1	1
SMAD1	0	0	0	1
SMAD2	1	1	0	NA
SMAD3	1	1	0	1
SMAD4	1	1	1	0
SMAD5	1	1	1	0
SMAD6	1	0	1	1
SMAD6_g	NA	NA	NA	NA
SMAD7	0	0	0	1
SMAD7_g	NA	NA	NA	NA
SMURF1	0	0	0	0
SMURF2	0	0	0	1
SOCS1	0	0	0	0
SOCS1_g	NA	NA	NA	NA
SOS1	1	0	0	0
SRC	1	1	1	1
SRF	0	0	0	0
STAT1	0	0	0	0
STAT2	0	0	0	0
STAT3	1	1	1	1
SYK	1	1	1	1
TAB_f	1	1	1	1
TCF7_f	1	1	1	1
TGFB1	1	0	1	1
TGFBR1	1	1	1	1
TGFBR2	1	0	1	1
TIAM1	1	1	1	1
TP53	0	0	0	0
TRAF6	1	1	1	1
TSC_f	1	1	1	1
VAV1	1	1	1	0
