# Supplementary material for: Strategies to Enhance Logic Modeling-Based Cell Line-Specific Drug Synergy Prediction
Source: Front Physiol. 2020 Jul 28;11:862. doi: 10.3389/fphys.2020.00862 (PMC7399174; doi:10.3389/fphys.2020.00862)
Supplement: Supplementary file 2 [file Data_Sheet_2.XLSX]

## Sheet: SW-620 Review
S2 Data - Literature review for literature-informed activity profile - SW-620
Protein	Interpeted state	Phorsphorylated	Present	change measured	Technique	PMID	Year
4EBP1	Off	Yes	Yes	phosphorylation	IB	24363449	2014
AKT	On	Yes	Yes	phosphorylation	IB	27472952	2016
AKT	On	Yes	Yes	phosphorylation	IB	26694173	2016
AKT	Off	No	Yes	phosphorylation	IB	26238857	2015
AKT	Off	No	Yes	phosphorylation	IB	23785454	2013
AKT	On?	Yes	Yes	phosphorylation	IB	17611409	2007
AKT	Off	No	Yes	phosphorylation	IB	22327383	2012
AKT	On	Yes	Yes	phosphorylation	IB	24812410	2014
AKT	On	Yes	Yes	phosphorylation	IB	26211576	2015
AKT	On	Yes	Yes	phosphorylation	IB	25838391	2015
AKT	On	Yes	Yes	phosphorylation	IB	25066282	2014
AKT	On	Yes	Yes	phosphorylation	IB	24363449	2014
AKT	On	Yes	Yes	phosphorylation	IB	22076607	2012
AKT	On	Yes	Yes	phosphorylation	IB	16320055	2006
AKT	On	Yes	Yes	phosphorylation	IB	18852127	2008
AKT	On	Yes	Yes	phosphorylation	IB	24363449	2014
AKT	Off	No	Yes	phosphorylation	IB	23188704	2013
AKT	ON	Yes	-	phosphorylation	IB	22851869	2012
ATM	Off	-	-	downstream signaling	IB	15374972	2004
ATM	Off	No	Yes	phosphorylation	IB	19563859	2009
Axin	Off?	-	Low	presence	IB	26820603	2016
Bad	-	-	Yes	presence	IB	24970681	2014
Bax	On?	-	Yes	presence	IB	24970681	2014
Bax	On	-	Yes	phosphorylation	IB	23110625	2012
Bax	-	-	Yes	presence	IB	19471891	2009
Bax	Off	-	No	presence	IB	28049506	2017
Bax	On?	-	Yes	presence	IB	18560353	2008
Bax	Off	-	No	presence at mitochondria	IB	25178491	2015
Bcl2	-	-	Yes	presence	IB	24970681	2014
Bcl2	-	-	Yes	presence	IB	27472952	2016
Bcl2	-	-	Yes	presence	IB	23110625	2012
Bcl2	-	-	Yes	presence	IB	19471891	2009
Bcl2	-	-	Yes	presence	IB	28049506	2017
betacatenin	Off?	-	No	presence	IB	25205133	2014
betacatenin	On?	-	Yes	presence	IB	21377450	2011
betacatenin	On?	-	Yes	presence	IB	23469066	2013
betacatenin	On?	-	Yes	presence	IB	19904745	2010
betacatenin	On?	-	Yes	presence	IB, PCR	20348951	2010
betacatenin	On?	-	Yes	presence, upstream signaling	IB	27313783	2016
betacatenin	On?	-	Yes	presence	IB	26211576	2015
betacatenin	On	-	Yes	presence in nulceus	IB	26820603	2016
betacatenin	On	-	Yes	presence in nucleus	IHC	26779651	2016
betacatenin	On	-	Yes	presence in nucleus	IB, IHC	22560296	2012
betacatenin	On	-	Yes	ubiquitination	IB	17219422	2007
betacatenin	OFF	Yes	Yes	phosphorylation	IB	20561505	2010
betacatenin	ON	-	Yes	presence in nucleus	IB	27613840	2016
BRAF	On	Yes	Yes	phosphorylation	IB	19881948	2009
BRAF	On	Yes	Yes	phosphorylation	IB	27472952	2016
Caspase 3	Off	-	Yes	cleaved caspase	IB	27472952	2016
Caspase 3	Off	-	Yes	phosphorylation	IB	25885900	2015
Caspase 3	Off	-	No	cleaved caspase	IB	26023085	2015
Caspase 3	Off	-	Yes	cleaved caspase	IB	23110625	2012
Caspase 3	Off	-	Yes	cleaved caspase	IB	19471891	2009
Caspase 3	Off	-	Yes	cleaved caspase	IB	16715131	2006
Caspase 3	Off	-	Yes	cleaved caspase	IB	19904745	2010
Caspase 3	Off	-	Yes	cleaved caspase	IB	11705881	2001
Caspase 3	Off	-	Yes	cleaved caspase	IB	24052407	2014
Caspase 3	On?	-	Yes	cleaved caspase	IB	22076607	2012
Caspase 3	Off	-	No	cleaved caspase	IB	25124618	2014
Caspase 3	Off	Yes	Yes	cleaved caspase	IB	18560353	2008
Caspase 3	Off?	-	No	presence	IB	23916687	2013
Caspase 3	Off	-	Yes	cleaved caspase	IB	25427200	2014
Caspase 3	Off	-	Yes	cleaved caspase	IB	19426686	2009
Caspase 3	Off	No	No	cleaved caspase	IB	25178491	2015
Caspase 7	Off	-	Yes	cleaved caspase	IB	19426686	2009
Caspase 8	Off	-	Yes	cleaved caspase	IB	27472952	2016
Caspase 8	Off	-	Yes	cleaved caspase	IB	24030153	2013
Caspase 8	On?	-	Yes	cleaved caspase	IB	22076607	2012
Caspase 8	Off	-	No	cleaved caspase	IB	25124618	2014
Caspase 8	Off?	-	Yes	cleaved caspase	IB	18560353	2008
Caspase 8	Off?	-	No	presence	IB	23916687	2013
Caspase 8	Off	-	Yes	cleaved caspase	IB	17673978	2007
Caspase 8	Off	-	Yes	cleaved caspase	IB	19426686	2009
Caspase 9	Off	-	Yes	cleaved caspase	IB	27472952	2016
Caspase 9	On	-	Yes	cleaved caspase	IB	19471891	2009
Caspase 9	Off	-	Yes	cleaved caspase	IB	24052407	2014
Caspase 9	Off	-	Yes	cleaved caspase	IB	24030153	2013
Caspase 9	On?	-	Yes	cleaved caspase	IB	22076607	2012
Caspase 9	Off	-	No	cleaved caspase	IB	25124618	2014
Caspase 9	Off	Yes	Yes	cleaved caspase	IB	18560353	2008
Caspase 9	Off?	-	No	presence	IB	23916687	2013
Caspase 9	Off	-	Yes	cleaved caspase	IB	19426686	2009
Caspase 9	Off	No	No	cleaved caspase	IB	25178491	2015
CCND1	On?	-	Yes	presence	IB	19904745	2010
CCND1	On?	-	Yes	presence	IB	24363449	2014
CCND1	On?	-	Low	presence	IB	24968890	2014
CCND1	On	-	Yes	presence	IB	25845556	2015
Cdc42	On	-	Yes	GTP-bound	IB	21377450	2011
CFL	Off	Yes	Yes	phosphorylation	IB	23144867	2012
CFL	-	-	Yes	presence	IB	21637159	2011
CFL	Off	Yes	Yes	phosphorylation	IB	16229833	2005
cJUN	On	Yes	-	phosphorylation	IB	26023085	2015
cJUN	On	-	Yes	presence	IB	27338550	2016
CK1	ON	-	Yes	downstream signaling	IB	20561505	2010
cMYC	On	-	Yes	presence	IB	25023051	2014
cMYC	On	-	Yes	presence	IB, PCR	26096175	2016
cyclin D1	On	-	Yes	presence	IB	11798189	2002
cyclin D1	On	-	Yes	presence	IB	18844221	2009
cytochrome c	Off	-	Yes	presence in mitochondria and cytosole	IB	18560353	2008
EGFR	On	Yes	Yes	phosphorylation	IB	24812410	2014
EGFR	Off?	-	No	presence	IB	23937913	2013
EGFR	Off	No	No	presence, active EGFR EIA Kit	IB	16320055	2006
EGFR	Off	-	No	presence	IB, PCR	18636661	2008
Egr1	Off?	-	No	presence in nulceus	IB	15659537	2005
Egr1	On?	-	Yes	presence	IB	24968890	2014
EP300	On?		Yes	presence	IB	25205133	2014
ERK	On	Yes	Yes	phosphorylation	IB	27472952	2016
ERK	On	Yes	Yes	phosphorylation	IB	23110625	2012
ERK	Off	No	Yes	phosphorylation	IB	21377450	2011
ERK	On	Yes	Yes	phosphorylation	IB	16715131	2006
ERK	Off	No	Yes	phosphorylation	IB	26096175	2016
ERK	On?	Yes	Yes	phosphorylation	IB	17611409	2007
ERK	On	Yes	Yes	phosphorylation	IB	22327383	2012
ERK	On	Yes	Yes	phosphorylation	IB	16143316	2005
ERK	On	Yes	Yes	phosphorylation	IB	24812410	2014
ERK	On	Yes	Yes	phosphorylation	IB	27069140	2016
ERK	On	Yes	Yes	phosphorylation	IB	25838391	2015
ERK	On	Yes	Yes	phosphorylation	IB	24968890	2014
ERK	On	Yes	yes	phosphorylation	IB	26245900	2015
ERK	On	Yes	Yes	phosphorylation	IB	24363449	2014
ERK	On	Yes	Yes	phosphorylation	IB	25541940	2014
ERK	Off	No	Yes	phosphorylation	IB	25124618	2014
ERK	On	Yes	Yes	phosphorylation	IB	19881948	2009
ERK	On	Yes	Yes	phosphorylation	IB	17673978	2007
ERK	On	Yes	Yes	phosphorylation	IB	24363449	2014
ERK	On	Yes	Yes	phosphorylation	IB	25178491	2015
ERK1	On	Yes	Yes	phosphorylation	IB	16320055	2006
ERK2	Off	No	Yes	phosphorylation	IB	16320055	2006
FOS	On?	-	Yes	presence in nulceus	IB	17510524	2007
FOXO	Off	Yes	Yes	phosphorylation	IB	18852127	2008
GSK3beta	On?	No	Yes	phosphorylation	IB	26857144	2016
GSK3beta	Off?	Yes	Yes	phosphorylation	IB	27313783	2016
GSK3beta	Off?	Yes	Yes	phosphorylation	IB	26211576	2015
GSK3beta/alpha	Off	Yes	-	phosphorylation	IB	22076607	2012
IkB	Off	Yes	Yes	phosphorylation	IB	24052407	2014
IkB	Off	Yes	Yes	phosphorylation	IB	23703385	2013
IkBalpha	Off	Yes	Yes	phosphorylation	IB	27472952	2016
IkBalpha	Off	Yes	Yes	phosphorylation	IB	24386633	2013
IkBalpha	Off	Yes	Yes	phosphorylation	IB	17938270	2007
IkBalpha/beta	Off	Yes	Yes	phosphorylation	IB	22327383	2012
IkkA	On	Yes	Yes	phosphorylation	IB	24052407	2014
IKKA	On	-	Yes	downstream signaling	IB	11054378	2000
IKKalpha	On	Yes	Yes	phosphorylation	IB	27472952	2016
IKKalpha/beta	Off?	No	Yes	phosphorylation	IB	22327383	2012
IkkB	On	Yes	Yes	phosphorylation	IB	24052407	2014
ILK	On?	-	Yes	presence	IB	21339732	2011
JAK	On?	-	-	downstream signaling	IB	23110625	2012
JAK2	OFF	No	Yes	phosphorylation	IB	25684945	2015
JUN	On?	-	Yes	presence in nulceus	IB	17510524	2007
JUN	On?	-	Yes	presence	IB	23469066	2013
JUN	Off	No	Yes	phosphorylation	IB	16715131	2006
KRAS (G12V)	On			presence	IB	27472952	2016
MAPK8	Off?	No	-	phosphorylation	IB	20348951	2010
MAPK8	On	Yes	Yes	phosphorylation	IB	27569444	2016
MAPK8	On	Yes	Yes	phosphorylation	IB	27472952	2016
MAPK8	On	Yes	Yes	phosphorylation	IB	26694173	2016
MAPK8	On	Yes	Yes	phosphorylation	IB	21377450	2011
MAPK8	Off	No	Yes	phosphorylation	IB	16715131	2006
MAPK8	On?	Yes	Yes	phosphorylation	IB	19904745	2010
MAPK8	On	Yes	Yes	phosphorylation	IB	16143316	2005
MAPK8	ON	Yes	Yes	phosphorylation	IB	24968890	2014
MAPK8	Off	No	Yes	phosphorylation	IB	25124618	2014
MAPK8	Off	No	Yes	phosphorylation	IB	17673978	2007
MAPK8	Off	No	Yes	phosphorylation	IB	18852127	2008
MAPK8	Off	No	Yes	phosphorylation	IB	25178491	2015
MAPK8	ON	Yes	Yes	phosphorylation	IB	24646305	2014
MEK	On	Yes	Yes	phosphorylation	IB	27472952	2016
MEK	On	Yes	Yes	phosphorylation	IB	24968890	2014
MEK	On	Yes	Yes	phosphorylation	IB	25541940	2014
MMP-2	On?	-	Yes	presence	IB	24968890	2014
MMP-2	-	-	Yes	presence	IB	22941156	2013
MMP-2	On?	-	Yes	activty with gelatin zymography	gelatin zymography	21377450	2011
MMP-2	On?	-	Yes	gelatin zymography	gelatin zymography	20017136	2010
MMP-2	-	-	Yes	presence	IB	25205133	2014
MMP-9	On?	-	Yes	presence	IB	24968890	2014
MMP-9	On?	-	Yes	presence	IB	22941156	2013
MMP-9	On?	-	Yes	presence	IB	25205133	2014
mTORC1	On	-	-	downstream signaling	IB	24363449	2014
NFkB	On	-	Yes	presence in nulceus	IB	19471891	2009
NFkB	On	-	Yes	presence in nulceus	IB	24386633	2013
NFkB	On?	Yes	Yes	phosphorylation, presence in nucleus	IB	24968890	2014
NFkB	On	-	Yes	presence	IB	23703385	2013
p38	On	Yes	Yes	phosphorylation	IB	27569444	2016
p38	On	Yes	Yes	phosphorylation	IB	27472952	2016
p38	On	Yes	Yes	phosphorylation	IB	21377450	2011
p38	On	Yes	Yes	phosphorylation	IB	16715131	2006
p38	On	Yes	Yes	phosphorylation	IB	22327383	2012
p38	On	Yes	Yes	phosphorylation	IB	16143316	2005
p38	On	Yes	Yes	phosphorylation	IB	24968890	2014
p38	On	Yes	Yes	phosphorylation	IB	25124618	2014
p38	Off	No	Yes	phosphorylation	IB	17673978	2007
p38	On	Yes	Yes	phosphorylation	IB	25178491	2015
Pak	On	Yes	Yes	phosphorylation	IB	24646293	2014
PDK1	On	Yes	-	phosphorylation	IB	22076607	2012
PI3K	On	Yes	Yes	phosphorylation	IB	24968890	2014
PLK1	On?	-	Yes	presence	IB	22862168	2012
PPP1A	Off	Yes	Yes	phosphorylation	IB	19509270	2009
PTEN	On?	-	Yes	presence, downstream signaling	IB	26238857	2015
Rac1	On	-	Yes	pull-down GTP bound	IB	24646293	2014
Rac1	On	-	Yes	GTP-bound	IB	21377450	2011
Rac1	On?	-	Yes	presence	Semi-RT–PCR	24265291	2014
Ras	On	-	Yes	pull-down GTP-Raf to Raf bound		12742230	2003
RELA	On	Yes	Yes	phosphorylation	IB	27472952	2016
RELA	On	-	Yes	presence in nulceus	IB	22327383	2012
RELA	Off	No	Yes	phosphorylation	IB	27069140	2016
RELA	On	Yes	Yes	phosphorylation	IB	26211576	2015
RELA	Off	-	No	presence in nulceus	IB	17938270	2007
RELA	On	-	yes	presence in nulceus	IB	15659537	2005
RELA	On	-	Yes	presence in nulceus	IB	24052407	2014
RELA	Off	No	Yes	phosphorylation	IB	27069140	2016
RhoA	On	-	Yes	pull-down GTP bound	IB	24646293	2014
RhoA	On?	-	Yes	GTP-bound	IB	21377450	2011
RND3	On	-	Yes	presence	IB, siRNA	22941156	2013
ROCK1	On	-	Yes	presence	IB, qRT-PCR	27159971	2016
S6	On	Yes	Yes	phosphorylation	IB	25838391	2015
S6K	On	Yes	Yes	phosphorylation	IB	24363449	2014
S6K	On	Yes	Yes	phosphorylation	IB	24363449	2014
S6K	Off	No	Yes	phosphorylation	IB	23188704	2013
SHC1	On??	Yes	Yes	phosphorylation	IB	17496330	2007
SMAD1/5	Off	No	Yes	phosphorylation	IB	26124007	2015
SMAD2	Off	No	-	phosphorylation	IB	12742230	2003
SMAD2/3	On	Yes	-	phosphorylation	IB	24970681	2014
SMAD3	On	Yes	Yes	phosphorylation	IB	26857144	2016
SMAD4	Off	-	No	presence	IB	19909744	2010
SMAD4	Off	-	No	presence	IB	15637742	2005
SMAD4	-	-	Yes	presence	IB	24970681	2014
SMAD7	-	-	Yes	presence	IB	24970681	2014
SOCS1	Off	-	No	presence	IB	24726456	2014
Src	On	Yes	Yes	phosphorylation	IB	25973543	2015
Src	On	-	Yes	downstream signaling	IB	16001424	2005
Src	On	Yes	Yes	phosphorylation	IB, Immunostaining	23792569	2013
STAT3	On	Yes	Yes	phosphorylation	IB	27279256	2016
STAT3	On	Yes	Yes	phosphorylation	IB	23110625	2012
STAT3	On	Yes	Yes	phosphorylation	IB	26245900	2011
STAT3	On	Yes	Yes	phosphorylation	IB	23703385	2013
STAT3	OFF	No	Yes	phosphorylation	IB	25684945	2015
STAT3	ON	Yes	Yes	phosphorylation	IB	23110625	2012
TAK1	On	Slightly	Yes	phosphorylation	IB	27569444	2016
TGFBRI	-	-	Yes	presence	IB	24970681	2014
TGFBRII	Off	-	No	presence	IB	24970681	2014
Tiam1	On	-	Yes	presence	IB	21237486	2011
TP53	On?	-	Yes	presence	IB	26024321	2015
TP53	Off	No	Yes	phosphorylation	IB	21713362	2010
TP53	-	-	Yes	presence	IB	24968890	2014
TP53	Off	No	Yes	phosphorylation	IB	19563859	2009
TP53	On	Yes	-	phosphorylation	IB	22076607	2012
VEGFR	Off	-	No	presence	IB, PCR	18636661	2008
PTEN	Off	-	Yes	downstream signaling	IB	23894315	2013
AKT	On	Yes	Yes	phosphorylation	IB	22983756	2013
PI3K	On	Yes	Yes	phosphorylation	IB	22983756	2013
MEK	On	Yes	Yes	phosphorylation	IB	22983756	2013
TAK1	On?	Yes	Yes	phosphorylation	IB	24386633	2013

## Sheet: SW-620 Summary
S2 Data - Literature review for literature-informed activity profile - SW-620 - Summary
Protein	State	Pro	Con	Evidence	Above
ACVR1	NA	0	0	0	FALSE
AKT	ON	14	4	0.7	TRUE
Antisurvival	NA	0	0	0	FALSE
AP1complex	NA	0	0	0	FALSE
ARHGAP24	NA	0	0	0	FALSE
ASK1	NA	0	0	0	FALSE
ATF2	NA	0	0	0	FALSE
ATM	OFF	2	0	0.5	TRUE
Axin	OFF	1	0	0.333333	FALSE
BAD	NA	0	0	0	FALSE
BAX	ON	3	2	0.428571	FALSE
BCL2	NA	0	0	0	FALSE
betacatenin	ON	4	2	0.5	TRUE
betaTrCP	NA	0	0	0	FALSE
BMPR2	NA	0	0	0	FALSE
Caspase3_7	OFF	16	1	0.842105	TRUE
Caspase8	OFF	7	1	0.7	TRUE
Caspase9	OFF	8	2	0.666667	TRUE
CBP_p300	NA	0	0	0	FALSE
CCND1	ON	6	0	0.75	TRUE
Cdc42	ON	1	0	0.333333	FALSE
CFL	OFF	2	0	0.5	TRUE
CFLAR	NA	0	0	0	FALSE
CK1	ON	1	0	0.333333	FALSE
cMYC	ON	2	0	0.5	TRUE
CREB1	NA	0	0	0	FALSE
CREBBP	NA	0	0	0	FALSE
CytochromeC	OFF	1	0	0.333333	FALSE
DAAM1	NA	0	0	0	FALSE
DKK1	NA	0	0	0	FALSE
DKK1gene	NA	0	0	0	FALSE
DUSP1	NA	0	0	0	FALSE
DUSP6	NA	0	0	0	FALSE
DVL	NA	0	0	0	FALSE
Egr1	ON	1	1	0.25	FALSE
EP300	NA	0	0	0	FALSE
ERK	ON	18	4	0.75	TRUE
FOS	ON	1	0	0.333333	FALSE
FOXO	OFF	1	0	0.333333	FALSE
Fz	NA	0	0	0	FALSE
GAB	NA	0	0	0	FALSE
GRAP2	NA	0	0	0	FALSE
GRB2	NA	0	0	0	FALSE
GSK3	OFF	3	1	0.5	TRUE
IKKA	ON	3	1	0.5	TRUE
IKKB	ON	2	0	0.5	TRUE
ILK	ON	1	0	0.333333	FALSE
IRAK1	NA	0	0	0	FALSE
IRS1	NA	0	0	0	FALSE
ISGF3_complex	NA	0	0	0	FALSE
ITCH	NA	0	0	0	FALSE
JAK	ON	1	1	0.25	FALSE
JUN	ON	2	1	0.4	FALSE
LEF	NA	0	0	0	FALSE
LIMK1	NA	0	0	0	FALSE
LIMK2	NA	0	0	0	FALSE
LRP	NA	0	0	0	FALSE
MAP3K8	NA	0	0	0	FALSE
MAPK14	ON	9	1	0.75	TRUE
MAPK8	ON	8	6	0.5	TRUE
MAPK8IP3	NA	0	0	0	FALSE
MAPKAPK2	NA	0	0	0	FALSE
MDM2	NA	0	0	0	FALSE
MDM2gene	NA	0	0	0	FALSE
MEK	ON	4	0	0.666667	TRUE
MEKK4	NA	0	0	0	FALSE
MKK3	NA	0	0	0	FALSE
MKK4	NA	0	0	0	FALSE
MKK7	NA	0	0	0	FALSE
MLK3	NA	0	0	0	FALSE
MMP	ON	6	0	0.75	TRUE
MSK	NA	0	0	0	FALSE
mTORC1	NA	0	0	0	FALSE
mTORC2	NA	0	0	0	FALSE
NFkB	ON	3	0	0.6	TRUE
NLK	NA	0	0	0	FALSE
PAK	ON	1	0	0.333333	FALSE
PARD6A	NA	0	0	0	FALSE
PDK1	ON	1	0	0.333333	FALSE
PI3K	ON	2	0	0.5	TRUE
PIAS	NA	0	0	0	FALSE
PLCG1	NA	0	0	0	FALSE
PLK1	ON	1	0	0.333333	FALSE
PPM1A	NA	0	0	0	FALSE
PPP1CA	OFF	1	0	0.333333	FALSE
pras40	NA	0	0	0	FALSE
PRKCD	NA	0	0	0	FALSE
Prosurvival	NA	0	0	0	FALSE
PTEN	OFF	1	1	0.25	FALSE
PTENgene	NA	0	0	0	FALSE
PTPN6	NA	0	0	0	FALSE
Rac	ON	3	0	0.6	TRUE
Raf	NA	0	0	0	FALSE
Ras	ON	1	0	0.333333	FALSE
RELA	ON	5	3	0.5	TRUE
Rheb	NA	0	0	0	FALSE
RhoA	On	2	0	0.5	TRUE
RND3	ON	1	0	0.333333	FALSE
ROCK1	ON	1	0	0.333333	FALSE
RSK	NA	0	0	0	FALSE
RTPK	NA	0	0	0	FALSE
RTPKgene	NA	0	0	0	FALSE
S6K	ON	2	1	0.4	FALSE
SFRP1	NA	0	0	0	FALSE
SFRP1gene	NA	0	0	0	FALSE
SHC1	ON	1	0	0.333333	FALSE
SHP2	NA	0	0	0	FALSE
SKI	NA	0	0	0	FALSE
SKP2	NA	0	0	0	FALSE
SMAD1	OFF	1	0	0.333333	FALSE
SMAD2	OFF	1	1	0.25	FALSE
SMAD3	ON	2	0	0.5	TRUE
SMAD4	OFF	3	0	0.6	TRUE
SMAD5	NA	0	0	0	FALSE
SMAD6	NA	0	0	0	FALSE
SMAD6mRNA	NA	0	0	0	FALSE
SMAD7	NA	0	0	0	FALSE
SMAD7mRNA	NA	0	0	0	FALSE
SMURF1	NA	0	0	0	FALSE
SMURF2	NA	0	0	0	FALSE
SOCS1	OFF	1	0	0.333333	FALSE
SOCS1_gene	NA	0	0	0	FALSE
SOS	NA	0	0	0	FALSE
SRC	ON	3	0	0.6	TRUE
SRF	NA	0	0	0	FALSE
STAT1	NA	0	0	0	FALSE
STAT2	NA	0	0	0	FALSE
STAT3	ON	5	1	0.625	TRUE
SYK	NA	0	0	0	FALSE
TAB	NA	0	0	0	FALSE
TAK1	ON	2	0	0.5	TRUE
TCF	NA	0	0	0	FALSE
TGFBR1	NA	0	0	0	FALSE
TGFBR2	OFF	1	0	0.333333	FALSE
Tiam1	On	1	0	0.333333	FALSE
TP53	OFF	2	2	0.333333	FALSE
TRAF6	NA	0	0	0	FALSE
TSC	NA	0	0	0	FALSE
VAV1	NA	0	0	0	FALSE
All components searched for in pubmed: "[proteinname] SW620"
Cutoff	0.49
Constant	2
Strongly colored components are those for which there are several, coherent observations published in the literature
finished [15.02.2017]

## Sheet: DU-145 Review
S2 Data - Literature review for literature-informed activity profile - DU-145
Protein	Interpeted state	Phorsphorylated	Present	change measured	Technique	PMID	Year	Comment
4EBP1	Off	Yes	Yes	phosphorylation	IB	27484210	2016
Akt	On	Yes	?	phosphorylation	IB	27725205	2016	no total band
Akt	On?	Yes	-	phosphorylation	IB	16169930	2006	no total band
Akt	Off	No	?	phosphorylation	IB	26212545	2015	No total band shown
Akt	Off?	No	-	phosphorylation	IB	16425184	2006	no total band shown
Akt	ON?	Yes	Yes	phosphorylation	IB	23287991	2013	Two p-Akt western with different incubation time; once higher p-AKT other low p-AKT expression (IB)
Akt	ON	Yes	Yes	phosphorylation	IB	27698880	2016
Akt	ON	Yes	Yes	phosphorylation	IB	21807531	2011
Akt	On?	Yes	Yes	phosphorylation	IB	21532145	2011
Akt	OFF	Yes	Yes	phosphorylation	IB	17373720	2007
Akt	OFF	No	Yes	phosphorylation	IB	16327999	2006
Akt	OFF	No	Yes	phosphorylation	IB	15829377	2005
Akt	On?	Yes	Yes	phosphorylation	IB	22825655	2012
Akt	ON?	Yes	Yes	phosphorylation	IB	19693651	2010
Akt	OFF	No	Yes	phosphorylation	IB	17534446	2007
Akt	On	Yes	Yes	phosphorylation	IB	25342300	2014
Akt	OFF	No	Yes	phosphorylation	IB	19018764	2009
Akt	ON	Yes	Yes	phosphorylation	IB	25583084	2015
Akt	ON	Yes	Yes	phosphorylation	IB	25356636	2014
Akt	OFF	No	Yes	phosphorylation	IB	19047046	2009
Akt	-	-	Yes	presence	IB	25636507	2015
Akt	On?	Yes	Yes	phosphorylation	IB	20537156	2010
Akt	OFF	No	Yes	phosphorylation	IB	27927199	2016
Akt	On	Yes	Yes	phosphorylation	IB	27275543	2016
Akt	On	Yes	Yes	phosphorylation	IB	27834040	2016
Akt	On	Yes	Yes	phosphorylation	IB	27783994	2016
Akt	On	Yes	Yes	phosphorylation	IB	16052512	2005
Akt	Off	No	yes	phosphorylation	IB	19047046	2009
Akt	Off	No	Yes	phosphorylation	IB	17297451	2007
Akt	Off	No	yes	Phorsphorylation	IB	18679417	2008
Akt	Off	No	Yes	phosphorylation	IB	20501799	2010
Akt	On	Yes	Yes	phosphorylation	IB	26250606	2015
Akt	Off	No	Yes	phosphorylation	IB	16950208	2007
Akt	Off	No	Yes	phosphorylation	IB	25911416	2015
Akt	Off	No	Yes	phosphorylation	IB	24285252	2014
Akt	Off	No	Yes	phosphorylation	IB	18256541	2008
Akt	Off	No	Yes	phosphorylation	IB	17563745	2007
Akt	On	Yes	Yes	phosphorylation	IB	27203547	2016
Akt	On	Yes	Yes	phosphorylation	IB	26067553	2015
Akt	Off	No	Yes	phosphorylation	IB	23258740	2013
Akt	On	Yes	Yes	phosphorylation	IB	27588482	2016
Akt	On	Yes	Yes	phosphorylation	IB	19055752	2008
Akt	On	Yes	Yes	phosphorylation	IB	23203057	2012
Akt	On	Yes	Yes	phosphorylation	IB	26870186	2016
Akt	On	Yes	Yes	phosphorylation	IB	16897757	2006
ASK1	OFF	-	Yes	downstream signaling	IB	12435809	2002
ATF2	ON	-	Yes	presence	imaging	22016831	2011
ATF2	ON	-	Yes	presence	IB	22016831	2011
ATF2	on?	-	Yes	presence	IHC, IB	22016831	2011
ATF2	On	Yes	Yes	phosphorylation	IB	16052512	2005
ATM	OFF	No	Yes	phosphorylation	IB	26683224	2016
ATM	OFF	No	-	phosphorylation	IHC	25088203	2015
ATM	OFF	No	Yes	phosphorylation	IB	24882580	2015
Bad	Off?	Yes	.	phosphorylation	IB	16169930	2006	no total band
Bad	-	-	Yes	presence	IB	16052512	2005
Bad	Off?	-	Low	presence	IB	26695519	2016
Bad	Off	Yes	Yes	phosphorylation	IB	19055752	2008
BAX	Off	-	No	presence	IB	12496481	2002	are du145 lacking Bax expression?
BAX	OFF?	-	slightly	presence	IB	27698880	2016
BAX	OFF?	-	Yes	presence	IB	21807531	2011
BAX	-	-	Yes	presence	IB	26323553	2015
BAX	Off	-	Low	presence	IB	27834040	2016
BAX	-	-	Yes	presence	IB	24829151	2014
BAX	-	-	Low	presence	IB	27639369	2016
BAX	-	-	Low	presence	IB	25625867	2015
BAX	Off?	-	Low	presence	IB	26695519	2016
BAX	On	-	Yes	presence	IB	9662340	1998
BCL2	-	-	Yes	presence	IB	21807531	2011
BCL2	-	-	Yes	presence	IB	27203547	2016
BCL2	-	-	Yes	presence	IB	27639369	2016
BCL2	-	-	Yes	presence	IB	26067553	2015
BCL2	-	-	Yes	presence	IB	25625867	2015
BCL2	-	-	Yes	presence	IB	26695519	2016
BCL2	Off	No	Yes	phosphorylation	IB	25181458	2014
BCL2	Off?	No	-	presence	IB	16327999	2006
BCL2	-	-	Yes	presence	IB	27416770	2016
BCL2	-	-	Slightly	presence	IB	26323553	2015
BCL2	-	-	Yes	presence	IB	25561562	2015
BCL2	-	-	Yes	presence	IB	27834040	2016
BCL2	-	-	Yes	presence	IB	16052512	2005
BCL2	-	-	Yes	presence	IB	9662340	1998
Bcl-XL	-	-	Yes	presence	IB	27416770	2016
Bcl-XL	On	-	Yes	presence	IB	26212545	2015
Bcl-XL	-	-	Yes	presence	IB	16052512	2005
betacatenin	ON	-	Yes	presence	IB	22493441	2012	Highly expressed
betacatenin	ON	Yes	Yes	phosphorylation	IB	22493441	2012	starved cells?
betacatenin	ON	-	Yes	presence	IB	20537156	2010
betacatenin	Off	Yes	Yes	phosphorylation	IB	24829151	2014
betacatenin	On	-	Yes	presence	IB	27725205	2016
betacatenin	On	-	Yes	presence	IB	26981049	2016
betacatenin	On	-	Yes	presence	IB	20945384	2011
betacatenin	On?	-	Yes	presence	IB	20176724	2010
BMPR2	-	-	Slightly	-	RT-PCR	17203235	2007
BRCA1	Off?	-	low	presence	IB	9662340	1998	reported as low endogenous expression of BRCA1
Caspase 3	Off	-	Yes	cleaved caspase	IB	26695519	2016
Caspase 3	-	Yes	-	presence	IB	16327999	2006
Caspase 3	Off	-	yes	cleaved caspase	IB	22179721	2012
Caspase 3	on?	-	Yes	cleaved caspase	IHC	22002081	2012
Caspase 3	On	-	Yes	presence of cleaved caspase	IB	27416770	2016
Caspase 3	Off	-	Yes	cleaved caspase	IB	26250606	2015
Caspase 3	Off	-	No	presence	IHC	26485709	2015
Caspase 3	Off?	-	Yes	cleaved caspase	IB	20229524	2010
Caspase 3	OFF	No	No	cleaved caspase	IB	25583084	2015
Caspase 3	OFF	-	Yes	cleaved caspase	IB	26683224	2016
Caspase 3	OFF	-	Yes	cleaved caspase	IB	26516160	2015
Caspase 3	Off	-	Yes	cleaved caspase	IB	25625867	2015
Caspase 3	Off	-	Yes	cleaved caspase	IB	25181458	2014
Caspase 7	-	-	Yes	presence	IB	22986525	2013
Caspase 7	On?	-	Yes	cleaved caspase	IB	20229524	2010
Caspase 8	Off	-	No	presence	IHC	26485709	2015
Caspase 8	Off	-	Yes	cleaved caspase	IB	20229524	2010
Caspase 8	On	-	Yes	presence of cleaved caspase	IB	27416770	2016
Caspase 8	Off	-	Yes	cleaved caspase	IB	25181458	2014
Caspase 8	On?	-	Yes	cleaved caspase	IB	27705939	2016
Caspase 8	Off	-	Yes	cleaved caspase	IB	16024638	2005
Caspase 8	Off	-	Yes	cleaved caspase	IB	11585748	2011
Caspase 8	Off	-	Yes	cleaved caspase	IB	16897757	2006
Caspase 9	Off	-	No	presence	IHC	26485709	2015
Caspase 9	Off	-	Yes	cleaved caspase	IB	20229524	2010
Caspase 9	On	-	Yes	presence of cleaved caspase	IB	27416770	2016
Caspase 9	OFF	-	Yes	cleaved caspase	IB	26323553	2015
Caspase 9	Off?	-	Yes	cleaved caspase	IB	27705939	2016
Caspase 9	Off	-	Yes	cleaved caspase	IB	25181458	2014
Caspase 9	Off	-	Yes	cleaved caspase	IB	22179721	2012
Caspase 9	Off	-	Yes	cleaved caspase	IB	16897757	2006
CCND1	On	-	Yes	isoforms		23939040	2013	high levels of CCND1, low levels of p21Cip1 and p27Kip1
CCND1	On?	-	Yes	presence, downstream signaling	IB	26129688	2015
CDC42	ON?	-	Yes	GTP- binding	ELISA	21975546	2011
CDC42	ON?	-	Yes	GTP- binding	IB	18459146	2008
CFL	ON	Yes	Yes	phosphorylation	IB	18459146	2008
CFL	-	-	Yes	presence	IB	27698874	2016
CFL	On	Yes	Yes	phosphorylation	IB	22814677	2012
CFLAR	On	-	Yes	presence	IB	25181458	2014
CFLAR	On	-	Yes	presence	IB	12496481	2002
CFLAR	On?	-	Yes	presence, cleaved	IB	12432255	2002
cFOS	ON	-	Yes	presence	RT-PCR, IB	27604827	2016
cFOS	on?	-	Yes	presence	IB	22825655	2012
cFOS	on?	-	Yes	presence	IB	19693651	2010
cFOS	-	-	Yes	presence	IB	12409226	2002
cJUN	on?	-	Yes	presence	IB	22825655	2012
cJUN	on?	-	Yes	presence	IB	19693651	2010
cJUN	-	-	Yes	presence	IB	12409226	2002
cMYC	-	-	Yes	presence	IB	12409226	2002
cMYC	-	-	Yes	presence	IB	25342300	2014
cMYC	-	-	Yes	presence	IB	24691500	2014
cMYC	-	-	Yes	presence	IB	25561562	2015
CREB	ON	Yes	Yes	phosphorylation	IB	22016831	2011
CREBBP	On	-	Yes	presence	IB	12507906	2003	presence in nucleus, not in cytoplasma
DUSP1	OFF	-	Low	presence	IB, PCR	24080497	2014
DUSP6	Off	-	Low	presence	IB, PCR	25241655	2014	low compared to other gastric cancer cel lines
EGFR/RTPK	Off	No	Yes	phosphorylation	IP, IB	25911416	2015
EGFR/RTPK	Off	No	Yes	phosphorylation	IB	25381040	2015
Egr1	On	-	Yes	presence	IB, PCR	20945384	2011
Egr1	On	-	Yes	presence	IB, PCR	19837667	2009
Egr1	On	-	Yes	presence	IB	18506761	2009
EP300	On	-	Yes	presence	IB	9662340	1998
ERK	On	Yes	Yes	phosphorylation	IB	17534446	2007	constitutive ERK pathway in DU-145
ERK	Off	No	?	phosphoryaltion	IB	26212545	2015	No total band shown
ERK	On	Yes	Yes	phosphorylation	IB	26312765	2015	starved cells?
ERK	ON	Yes	Yes	phosphorylation	IB	16327999	2006
ERk	ON	yes	YEs	phosphorylation	IB	22825655	2012
ERK	ON	Yes	Yes	phosphorylation	IB	19693651	2010
ERK	OFF?	Slightly	Yes	phosphorylation	IB	27123120	2016
ERK	ON?	Yes	YEs	phosphorylation	IB	23287991	2013
ERK	On	Yes	Yes	phosphorylation	IB	22039050	2011
ERK	ON	Yes	Yes	phosphorylation	IB	23982184	2013
ERK	OFF	No	Yes	phosphorylation	IB	26516160	2015
ERK	On	Yes	Yes	phosphorylation	IB	27927199	2016
ERK	On	Yes	Yes	phosphorylation	IB	27275543	2016
ERK	On?	Yes	Yes	phosphorylation	IB	27274278	2016
ERK	On	Yes	Yes	phosphorylation	IB	16052512	2005
ERK	On	Yes	Yes	phosphorylation	IB	18679417	2008
ERK	On	Yes	Yes	phosphorylation	IB	26250606	2015
ERK	Off	No	Yes	phosphorylation	IB	19628037	2009
ERK	On	Yes	Yes	phosphorylation	IB	25911416	2015
ERK	On	Yes	Yes	phosphorylation	IB	24285252	2014
ERK	On	Yes	Yes	phosphorylation	IB	18256541	2008
ERK	Off?	Slightly	Yes	phosphorylation	IB	20945384	2011
ERK	On	Yes	Yes	phosphorylation	IB	23203057	2012
ERK	On	Yes	Yes	phosphorylation	IB	26870186	2016
FOXO	-	-	Yes	presence	IB	25636507	2015
FOXO1	Off?	.	Low	presence	IB	21841822	2012
FOXO3	Off?	-	Low	presence	IB	21841822	2012
FOXO3a	Off	Yes	-	phosphorylation	IB	16425184	2006	no total band shown
FOXO3a	Off	No	No	presence in nucleus	IB	17563745	2007
GSK3	Off	Yes	Yes	phosphorylation	IB	16897757	2006	no total band
GSK3	On	Yes	Yes	phosphorylation	IB	16052512	2005
GSK3	Off	No	Yes	phosphorylation	IB	16950208	2007
GSK3	Off	Yes	Yes	phosphorylation	IB	26870186	2016
GSK3 alpha	ON	No	Yes	phosphorylation	IB	25714023	2015
GSK3 alpha	OFF	Yes	Yes	phosphorylation	IB	27191743	2016
GSK3 beta	Off?	Yes	Yes	phosphorylation	IB	23258740	2013	not specified which p site
GSK3 beta	OFF	Yes	Yes	phosphorylation	IB	22493441	2012	starved cells?
GSK3 beta	ON	No	Yes	phosphorylation	IB	25714023	2015
GSK3 beta	-	-	Yes	presence	IB	25636507	2015
GSK3 beta	OFF	Yes	Yes	phosphorylation	IB	27191743	2016
GSK3 beta	On	Yes	Yes	phosphorylation	IB	24829151	2014
GSK3 beta	Off	yes	Yes	phosphorylation	IB	18679417	2008
GSK3 beta	Off	Yes	Yes	phosphorylation	IB	27588482	2016
GSK3 beta	Off	Yes	Yes	phosphorylation	IB	27484210	2016
GSK3alpha/beta	Off?	Yes	-	phosphorylation	IB	16169930	2006	no total band
H2AX	OFF	No	Yes	phosphorylation	IB	26683224	2016
H2AX	OFF	-	No	presence	IHC	25088203	2015
H2AX	OFF	-	No	presence	IHC	24882580	2015
IGF-1R/RTPK	Off	No	Yes	phosphorylation	IB	25381040	2015
IkB	Off	Yes	Yes	phosphorylation	IB	16052512	2005
IkBA	-	-	Yes	presence	IB	12429649	2002
IKKA	ON	Yes	Yes	phosphorylation	IB	11896607	2002	??
IKKA	On?	-	Yes	presence, downstream signaling	IB	11801732	2002
IKKA/B	ON	Yes	Yes	phosphorylation	IB	26497618	2016	??
IKKB	On	Yes	Yes	phosphorylation	IB	22666431	2012
IKKB	On	Yes	Yes	phosphorylation	IB	17297451	2007
ILK	-	-	Yes	presence	IB	23783575	2013
JAK1	On	Yes	Yes	phosphorylation	IB	19118003	2009
JAK2	ON	Yes	Yes	phosphorylation	IB	24962868	2015	constitutive phosphorylation
JAK2	ON	Yes	Yes	phosphorylation	IB	25561562	2015
JAK2	On	Yes	Yes	phosphorylation	IB	19118003	2009
JAK3	On	Yes	Yes	phosphorylation	IB	19118003	2009
JNK	-	-	Yes	presence	IB	16327999	2006
JNK	ON	Yes	Yes	phosphorylation	IB	22825655	2012
JNK	ON	Yes	Yes	phosphorylation	IB	19693651	2010
JNK	on?	Yes	Yes	phosphorylation	IHC	22002081	2012
JNK	ON?	Yes	Yes	phosphorylation	IB	27191743	2016
JNK	OFF	No	Yes	phosphorylation	IB	17534446	2007
JNK	OFF	No	Yes	presence	IB	12429649	2002
JNK	ON?	Yes	Yes	phosphorylation	IB	25568326	2015
JNK	ON	Yes	Yes	phosphorylation	IB	23982184	2013
JNK	OFF	No	Yes	phosphorylation	IB	27927199	2016
JNK	On?	Yes	Yes	phosphoryaltion	IB	27274278	2016
JNK	On	yes	Yes	phosphorylation	IB	16052512	2005
JNK	Off	No	Yes	phosphorylation	IB	24285252	2014
JNK	On	Yes	Yes	phosphorylation	IB	23203057	2012
JNK	On	Yes	Yes	phosphorylation	IB	26870186	2016
JNK2	OFF	Yes	Yes	phosphorylation	IB	15911620	2005
LIMK1	ON	Yes	Yes	phosphorylation	IB	18459146	2008
LIMK1	OFF	Yes	Yes	phosphorylation	IHC	18000399	2007
LIMK2	OFF	Yes	Yes	phosphorylation	IHC	18000399	2007
LIMK2	OFF	Yes	Yes	phosphorylation	IB	18694745	2008
LRP	-	-	Yes	presence	IB	26312765	2015	starved cells?
MAPK8	OFF	Yes	Yes	phosphorylation	IB	12968034	2003
MAPK8	OFF	Yes	Yes	phosphorylation	IB	12435809	2002
MAPK8IP3	OFF	-	Yes	downstream signaling	IB	15911620	2005
MAPKAPK2	Off	No	No	phosphorylation	IB	16052512	2005
MAPKAPK2	Off	No	Yes	phosphorylation	IB	18056468	2007
MDM2	On?	-	Yes	presence	IB	25431082	2015
MDM2	On	-	Yes	presence	IB	9662340	1998
Mek	On	Yes	Yes	phosphorylation	IB	16897757	2006	no total band
MEK	ON	-	Yes	presence; p-ERK	IB	16327999	2006
MEK	On	Yes	Yes	phosphorylation	IB	27927199	2016
Mek	Off?	Slightly	Yes	phosphorylation	IB	20945384	2011
MKK3	Off?	No	Yes	phosphorylation	IB	19047046	2009
MKK4	-	-	Yes	presence	IB	16327999	2006
MMK6	Off?	No	Yes	phosphorylation	IB	19047046	2009
MMP-2	On?	-	Yes	presence	IB	19693651	2010
MMP-2	On?	-	Yes	presence	IB	27191743	2016
MMP-9	On?	-	Yes	presence	IB	19693651	2010
MMP-9	On?	-	Yes	presence	IB	27357608	2016
MMP-9	On?	-	Yes	presence	IB	27191743	2016
mTOR	Off?	No	?	phosphorylation	IB	26695519	2016	no total band
mTOR	-	-	Yes	presence	IB	21532145	2011
mTOR	ON	Yes	Yes	phosphorylation	IB	23287991	2013
mTOR	-	-	Yes	presence	IB	25636507	2015
mTOR	On	Yes	Yes	phosphorylation	IB	27834040	2016
mTOR	On	Yes	Yes	phosphorylation	IB	27648364	2016
mTOR	On	-	-	downstream signaling	IB	25970614	2015
mTOR	On	Yes	Yes	phosphorylation	IB	23258740	2013
mTOR	On	Tes	Yes	phosphorylation	IB	27484210	2016
mTORC1	On?	-	-	downstream signaling	IB	27484210	2016
NFkB	on?	-	Yes	presence	IB	22825655	2012
NFkB	on?	-	Yes	presence	IB	19693651	2010
NFkB	-	-	Yes	presence	IB	25342300	2014
NFkB	ON	Yes	Yes	phosphorylation	IB	24691500	2014
p38	On	Yes	?	phosphorylation	IB	26212545	2015	No total band shown
p38	OFF	No	Yes	phosphorylation	IB	19047046	2009
p38	OFF	No	Yes	phosphorylation	IB	16327999	2006
p38	ON	Yes	Yes	phosphorylation	IB	22825655	2012
p38	ON	Yes	Yes	phosphorylation	IB	19693651	2010
p38	On	Yes	Yes	phosphorylation	IB	27123120	2016
p38	OFF	No	No	phosphorylation	IB	25568326	2015
p38	ON	Yes	Yes	phosphorylation	IB	27927199	2016
p38	On?	Yes	Yes	phosphorylation	IB	27274278	2016
p38	On	yes	Yes	phosphorylation	IB	16052512	2005
p38	On?	Yes	Yes	phosphorylation	IB	19047046	2009
p38	Off	No	Yes	phosphorylation	IB	18056468	2007
p38	Off	No	Yes	phosphorylation	IB	25911416	2015
p38	On	Yes	Yes	phosphorylation	IB	23203057	2012
p38	On	Yes	Yes	phosphorylation	IB	26870186	2016
PAK1	OFF?	Yes	Yes	phosphorylation	IB	18459146	2008
PAK1	ON	Yes	Yes	phosphorylation	IB	25860930	2015
Pak1	Off?	Slightly	Yes	phosphorylation	IB	19047046	2009
PAK1	Off?	No	Yes	phosphorylation	IB	19628037	2009
PAK1/2	On	Yes	Yes	phosphorylation	IB	25746720	2015
PAK2	On	Yes	Yes	phosphorylation	IB	19628037	2009
PAK4	On	Yes	Yes	phosphorylation	IB	22710715	2013
PI3K	-	-	Yes	presence	IB	21807531	2011
PI3K	OFF	No	Yes	phosphorylation	IB	27927199	2016
PI3K	On	Yes	Yes	phosphorylation	IB	26067553	2015
PI3K	On?	Yes	?	phosphorylation	IB	27484210	2016
PI3K	On	Yes	Yes	phosphorylation	IB	27588482	2016
PI3K	On	Yes	Yes	phosphorylation	IB	19055752	2008
PLK1	On	-	Yes	downstream signaling	IB	23884428	2013
PLK1	-	-	Yes	presence	IB	15661849	2005
PRKCD	-	-	Yes	presence	IB	11901191	2002
PRKCD	-	-	Yes	presence	IB	16564022	2006
PTEN	ON?	-	Yes	presence	IB	27698880	2016
PTEN	ON?	-	Yes	mRNA expression	PCR	24985972	2014
PTEN	-	-	Yes	presence	IB	21807531	2011
PTEN	-	-	Yes	presence	IB	27698874	2016
PTEN	-	-	Yes	presence	IB	21532145	2011
PTEN	On?	No	Yes	presence	IB	16327999	2006
PTEN	-	-	Yes	presence	IB	25342300	2014
PTEN	-	-	Yes	presence	IB	23287991	2013
PTEN	Off?	-	Low	presence	IB	26695519	2016
PTEN	Off	Yes	Low	phosphoryaltion	IB	27484210	2016
PTEN	On	-	Yes	presence	IB	16425184	2006
Rac1	ON?	-	Yes	GTP- binding	ELISA	21975546	2011
Rac1	ON?	-	Yes	GTP- binding	IB	18459146	2008
Rac1	On	No	Yes	GTP- binding	IB	25746720	2015
Rac1	OFF	-	Yes	GTP- binding	IB	25860930	2015
Rac1	Off?	No	No	phosphorylation, downstream signaling	IB	19047046	2009
Raf	On	Yes	Yes	phosphorylation	IB	27927199	2016
Raf	Off?	Slightly	Yes	phosphorylation	IB	20945384	2011
Raf	On	Yes	Yes	phosphorylation	IB	16897757	2006
Raptor	Off	Yes	yes	phosphorylation	IB	27484210	2016
Ras	On	No	Yes	presence, downstream signaling	IB	27927199	2016
Ras	On	-	Yes	GTP-Ras	IB	25911416	2015
RELA	On	Yes	Yes	phosphorylation	IB	22666431	2012	NF-κB signaling is constitutively activated and contributed to their resistance to apoptosis due to expression of NF-κB-modulated antiapoptotic proteins
RELA	-	-	Slightly	presence	IB	12429649	2002
RELA	On	Yes	Yes	phosphorylation	IB	26469759	2015
Rheb	On	-	Yes	downstream singnaling	IB, PCR	20127734	2010
RhoA	ON?	-	Yes	GTP- binding	ELISA	21975546	2011
RhoA	ON?	-	Yes	GTP- binding	IB	18459146	2008
RND3	OFF	-	No		IB	15754346	2005
ROCK1	ON?	-	Yes	presence	IB	23188716	2013
ROCK1	-	-	Yes	presence	IB	27698874	2016
RSK	ON	Yes	Yes	phosphorylation	IB	27927199	2016
S6	On	Yes	Yes	phosphorylation	IB	20127734	2010
S6	On	Yes	Yes	phosphorylation	IB	23258740	2013
S6K	On	Yes	Yes	phosphorylation	IB	25970614	2015
S6K	On	Yes	Yes	phosphorylation	IB	24607787	2014
S6K	On	Yes	Yes	phosphorylation	IB	20127734	2010
S6K	On	yes	Yes	phosphorylation	IB	20127734	2010
S6K	On	Yes	Yes	phosphorylation	IB	27484210	2016
SFRP1	On?	-	Yes	presence, promotor methylation	IB	25719802	2015
SHC1	ON	Yes	Yes	phosphorylation	IB	9714065	1998
SHP2	ON?	-	Yes	downstream signaling and KO effect on proliferation	IB, cell proliferation	21442024	2010
SKI	ON?	-	Yes	presence	IB, PCR; downstream signaling	22843506	2012
Skp2	On?	-	Yes	presence	IB	21841822	2012
Skp2	On	-	Yes	presence	IB	17938263	2007
Skp2	On	-	Yes	presence	IB	16425184	2006
SMAD1	-	-	Yes	-	RT-PCR	17203235	2007
SMAD2	OFF	No	Yes	phosphorylation	IB	23287991	2013	also phorsphorylation on inhibiting site
SMAD2	OFF	No	Yes	phosphorylation	IB	27566588	2016	Auto/paracrine TGF-beta1 function is important for maintaining the high invasiveness of DU145 cells
SMAD2	OFF	No	Yes	phosphorylation	IB	22551458	2012	starved cells?
SMAD2	OFF	No	Yes	phosphorylation	IB	19018764	2009
SMAD2	OFF	No	Yes	phosphorylation	IB	27123120	2016
SMAD2	ON	Yes	Yes	phosphorylation	IB	22039050	2011
SMAD2	OFF	No	Yes	phosphorylation	IB	1656830	2011
SMAD2	ON	Yes	Yes	phosphorylation	IB	21557273	2011
SMAD2	OFF	No	Yes	phosphorylation	IB	25746720	2015
SMAD2	OFF	No	Yes	phosphorylation	IB	20739403	2010
SMAD2	ON	Yes	Yes	phosphorylation	IB	17908958	2007
SMAD2	-	-	Yes	-	RT-PCR	17203235	2007
SMAD3	ON	Yes	Yes	phosphorylation	IB	22551458	2012	starved cells?
SMAD3	OFF	No	Yes	phosphorylation	IB	27566588	2016
SMAD3	OFF	Slightly	Yes	phosphorylation	IB	27123120	2016
SMAD3	ON	Yes	Yes	phosphorylation	IB	21557273	2011
SMAD3	OFF	No	Yes	phosphorylation	IB	20739403	2010
SMAD3	OFF	No	Yes	phosphorylation	IB	17908958	2007
SMAD3	-	-	Yes	-	RT-PCR	17203235	2007
SMAD4	-	-	No	-	RT-PCR	17203235	2007
SMAD4	-	-	Yes	-	IB	24265041	2014
SMAD5	-	-	Yes	-	RT-PCR	17203235	2007
SMAD6	-	-	Yes	-	RT-PCR	17203235	2007
SMAD7	-	-	No	-	RT-PCR	17203235	2007
SMAD8	-	-	Yes	-	RT-PCR	17203235	2007
SOCS1	On	-	Yes	presence	IB, PCR	19342366	2009
SRC	ON	Yes	Yes	phosphorylation	IB	24962868	2015	constitutive phosphorylation
SRC	On?	Yes	?	phosphoryaltion	IB	26212545	2015	No total band shown; not specified which p-site
SRC	OFF?	Yes	Yes	phosphorylation	IB	25860930	2015	p- on active < p-inactivating site
SRC	OFF	Yes	Yes	phosphorylation	IB	25561562	2015	p- on active < p-inactivating site; starved cells?
SRC	ON	Yes	Yes	phosphorylation	IB	23982184	2013	study si-TP53
SRC	ON	Yes	Yes	phosphorylation	IB	27416770	2016
SRC	Off?	No	Yes	phosphorylation	IB	19047046	2009
SRC	On	Yes	Yes	phosphorylation	IB	27927199	2016
SRC	On	Yes	Yes	phosphorylation	IB	18679417	2008
SRC	On	Yes	Yes	phosphorylation	IB	19118003	2009
STAT1	OFF?	No	?	phosphorylation	IB	26212545	2015	No total band shown
STAT1	OFF	Yes	Slightly	phosphorylation	IB	25568326	2015
STAT1	On	Yes	Yes	phosphorylation	IHC	24886089	2014
STAT1	Off	No	Yes	phosphorylation	IB	20501799	2010
STAT1	Off	No	Yes	phosphorylation	IB	16652143	2006
STAT3	ON	Yes	Yes	phosphorylation	IB	24691500	2014	consititively phosphorylated
STAT3	ON	Yes	Yes	phosphorylation	IB	24962868	2015	constitutive phosphorylation
STAT3	ON	Yes	Yes	phosphorylation	IB	24260381	2013	constitutively active STAT3; OBS starved cells
STAT3	-	-	Yes	presence	IB	22493441	2012	Highly expressed
STAT3	On	Yes	Yes	phoshoryaltion	IB	26312765	2015	starved cells?
STAT3	On?	Yes	Yes	phosphorylation	IB	21565443	2011
STAT3	ON	Yes	Yes	phosphorylation	IB	27416770	2016
STAT3	ON	Yes	Yes	phosphorylation	IB	25583084	2015
STAT3	ON	Yes	Yes	phosphorylation	IB	25561562	2015
STAT3	On	Yes	Yes	phosphorylation	IB	27927199	2016
STAT3	On	Yes	Yes	phosphorylation	IB	26212545	2015
STAT3	On	Yes	Yes	Phosphorylation	IB	19118003	2009
TGFBR1	-	-	Yes	presence	IB, PCR	24903149	2014
TGFBR2	-	-	Yes	presence	IB	27819283	2016
TP53	Off?	-	Yes	presence	IB	9662340	1998	DU-145 cells have a double point mutation of p53 and expressed constitutively high levels of the mutant protein
TP53	Off	No	Yes	presence	IB	24330748	2013	localized only in nucleus; DU145 cells harbor a mutant p53 (mut-p53). The two mutations (P223L and V274F) are within the DNA binding domain resulting in a transcriptionally inactive form of p53
TP53	OFF??	-	Yes	presence	IB	22039050	2011	prostate cancer cell line DU145 containing inactivating endogenous p53 P223L and V274F mutations in its DNA-binding domain; KO of TP53 enhanced cell migration??; Mutant p53 correlates with higher level of Smad-dependent signaling and lower level of ShcA/ERK signaling in human cancer cell lines and genetically altered mouse models
TP53	OFF	-	No	presence	IB	27698880	2016
TP53	non functional?	-	Yes	presence	IB	16327999	2006

## Sheet: DU-145 Summary
S2 Data - Literature review for literature-informed activity profile - DU-145 - Summary
Protein	State	Pro	Con	Evidence	Above
ACVR1				0	FALSE
AKT	On	24	19	0.533333	TRUE
Antisurvival				0	FALSE
AP1complex				0	FALSE
ARHGAP24				0	FALSE
ASK1	Off	1	0	0.333333	FALSE
ATF2	On	4	0	0.666667	TRUE
ATM	Off	3	0	0.6	TRUE
Axin				0	FALSE
BAD	Off	3	0	0.6	TRUE
BAX	Off	5	1	0.625	TRUE
BCAR1				0	FALSE
BCL2	Off	1	0	0.333333	FALSE
betacatenin	On	7	1	0.7	TRUE
betaTrCP				0	FALSE
BMPR2				0	FALSE
Caspase3_7	Off	10	2	0.714286	TRUE
Caspase8	Off	6	2	0.6	TRUE
Caspase9	Off	7	1	0.7	TRUE
CBP_p300				0	FALSE
CCND1	On	2	0	0.5	TRUE
Cdc42	On	2	0	0.5	TRUE
CFL	On	2	0	0.5	TRUE
CFLAR	On	3	0	0.6	TRUE
CK1				0	FALSE
cMYC				0	FALSE
CREB1	On	1		0.333333	FALSE
CREBBP	On	1		0.333333	FALSE
CytochromeC				0	FALSE
DAAM1				0	FALSE
DKK1				0	FALSE
DKK1gene				0	FALSE
DUSP1	Off	1	0	0.333333	FALSE
DUSP6	Off	1	0	0.333333	FALSE
DVL				0	FALSE
Egr1	On	3	0	0.6	TRUE
EP300	On	1	0	0.333333	FALSE
ERK	On	19	5	0.730769	TRUE
FOS	On	3	0	0.6	TRUE
FOXO	Off	4	0	0.666667	TRUE
Fz				0	FALSE
GAB				0	FALSE
GRAP2				0	FALSE
GRB2				0	FALSE
GSK3	Off	10	4	0.625	TRUE
H2AFX	Off	3	0	0.6	TRUE
IKKA	On	3	0	0.6	TRUE
IKKB	On	3	0	0.6	TRUE
ILK				0	FALSE
IRAK1				0	FALSE
IRS1				0	FALSE
ISGF3_complex				0	FALSE
ITCH				0	FALSE
JAK	On	5	0	0.714286	TRUE
JUN	On	2	0	0.5	TRUE
LEF				0	FALSE
LIMK1	On/Off	1	1	0.25	FALSE
LIMK2	Off	2	0	0.5	TRUE
LRP				0	FALSE
MAP3K8				0	FALSE
MAPK14	On	10	5	0.588235	TRUE
MAPK8	On	10	7	0.526316	TRUE
MAPK8IP3	Off	1	0	0.333333	FALSE
MAPKAPK2	Off	2	0	0.5	TRUE
MDM2	On	2		0.5	TRUE
MDM2gene				0	FALSE
MEK	On	3	1	0.5	TRUE
MEKK4				0	FALSE
MKK3	Off	1	0	0.333333	FALSE
MKK4				0	FALSE
MKK7				0	FALSE
MLK3				0	FALSE
MMP	On	5	0	0.714286	TRUE
MSK				0	FALSE
mTORC1	On	1	0	0.333333	FALSE
mTORC2				0	FALSE
NFkB	On	3		0.6	TRUE
NLK				0	FALSE
PAK	On	4	3	0.444444	FALSE
PARD6A				0	FALSE
PDK1				0	FALSE
PI3K	On	4	1	0.571429	TRUE
PIAS				0	FALSE
PLCG1				0	FALSE
PLK1	On	1	0	0.333333	FALSE
PPM1A				0	FALSE
PPP1CA				0	FALSE
pras40				0	FALSE
PRKCD				0	FALSE
Prosurvival				0	FALSE
PTEN	Off	1	0	0.333333	FALSE
PTENgene				0	FALSE
PTPN6				0	FALSE
Rac	On/Off	2	3	0.285714	FALSE
Raf	On/Off	2	1	0.4	FALSE
Ras	On	2	0	0.5	TRUE
RELA	On	2	0	0.5	TRUE
Rheb	On	1	0	0.333333	FALSE
RhoA	On	2	0	0.5	TRUE
RND3	Off	1	0	0.333333	FALSE
ROCK1	On	1	0	0.333333	FALSE
RSK	On	1	0	0.333333	FALSE
RTPKgene				0	FALSE
S6K	On	5	0	0.714286	TRUE
SFRP1	On	1	0	0.333333	FALSE
SFRP1gene				0	FALSE
SHC1	On	1	0	0.333333	FALSE
SHP2	On	1	0	0.333333	FALSE
SKI	On	1	0	0.333333	FALSE
SKP2	On	3	0	0.6	TRUE
SMAD1				0	FALSE
SMAD2	Off	8	3	0.615385	TRUE
SMAD3	Off	4	2	0.5	TRUE
SMAD4				0	FALSE
SMAD5				0	FALSE
SMAD6				0	FALSE
SMAD6mRNA				0	FALSE
SMAD7				0	FALSE
SMAD7mRNA				0	FALSE
SMURF1				0	FALSE
SMURF2				0	FALSE
SOCS1	On	1	0	0.333333	FALSE
SOCS1_gene				0	FALSE
SOS				0	FALSE
SRC	On	7	3	0.583333	TRUE
SRF				0	FALSE
STAT1	Off	4	1	0.571429	TRUE
STAT2				0	FALSE
STAT3	On	11	0	0.846154	TRUE
SYK				0	FALSE
TAB				0	FALSE
TAK1				0	FALSE
TCF				0	FALSE
TGFBR1				0	FALSE
TGFBR2				0	FALSE
Tiam1				0	FALSE
TP53	Off	5	0	0.714286	TRUE
TRAF6				0	FALSE
TSC				0	FALSE
VAV1				0	FALSE
Cutoff	0.49
Constant	2
Strongly colored components are those for which there are several, coherent observations published in the literature
finished 10.01.2017

## Sheet: COLO 205 Review
S2 Data - Literature review for literature-informed activity profile - COLO 205
Protein	Interpeted state	Phorsphorylated	Present	change measured	Technique	PMID	Year	Comment
ACVR1								No Pubmed entry
AKT_f	ON	Yes	Yes	phosphorylation	IB	20406951	2010	no total band
AKT_f	OFF	No	Yes	phosphorylation	IB	27750216	2016
AKT_f	ON	Yes	Yes	phosphorylation	IB	22735811	2012
AKT_f	ON?	Yes	-	phosphorylation	IB	20406951	2010	no total band
AKT_f	ON?	Yes	-	phosphorylation	IB	18413805	2008	no total band
AKT_f	ON	Yes	Yes	phosphorylation	IB	28536078	2017	compare SW620 and COLO205 in this study; phosphorylation of Akt not responsive to Dabrafenib in SW620
AKT_f	ON	Yes	Yes	phosphorylation	IB	28536078	2017
AKT_f	ON	Yes	Yes	phosphorylation	IB	12060641	2002
AKT1S1								No Pubmed entry; neither for synomym PRAS40
AP1_c								No relevant Pubmed entry
ARHGAP24								No Pubmed entry
ATF2								No Pubmed entry
AXIN1								No Pubmed entry
BAD	ON	No	Yes	phosphorylation	IB	17597109	2007
BAX	ON	-	Yes	presence	IB	17597109	2007
BAX	ON?	-	Yes	presence	IB	26259065	2016
BAX	OFF	-	No	presence in cytosol	IB	16487259	2006
BAX	ON?	-	Yes	presence	IB	24959718	2014
BCL2								No relevant Pubmed entry
BMPR2								No Pubmed entry
BTRC
CASP3	OFF	.	No	cleaved caspase	IB	18413805	2008
CASP3	OFF	.	No	cleaved caspase	IB	24959718	2014
CASP3	OFF	-	No	cleaved caspase	IB	17597109	2007
CASP3	OFF	-	No	cleaved caspase	IB	21523318	2011
CASP3	OFF	-	No	cleaved caspase	IB	17440816	2007
CASP3	OFF	-	No	cleaved caspase	IB	28953230	2017
CASP8	OFF	-	No	cleaved caspase	IB	17440816	2007
CASP8	OFF	-	No	cleaved caspase	IB	28953230	2017
CASP7	OFF	-	No	cleaved caspase	IB	15334063	2004
CASP8	OFF	-	No	cleaved caspase	IB	21523318	2011
CASP9	OFF	-	No	cleaved caspase	IB	24019108	2014
CASP9	OFF	-	No	cleaved caspase	IB	21523318	2011
CBPp300_c
CCND1	ON	-	Yes	presence	IB	22735811	2012
CDC42	OFF	-	Low	presence	GTP-bound	23144867	2012
CFL_f	OFF	Yes	Yes	phosphorylation	IB	23144867	2012	dont mention which p-site
CFLAR
CHUK
CK1_f
CREBBP
CSK
CTNNB1	ON	-	Yes	presence	IB	24576161	2014	keywork: beta-catenin colo-205
CTNNB1	OFF	Yes	Yes	phosphorylation	IB	27750216	2016
CYCS	OFF	-	No	presence	IB	17597109	2007
CYCS	OFF	-	No	presence in cytosol	IB	16487259	2006
DAAM1
DKK_f
DKK_g
DUSP1
DUSP1_g
DUSP6
DVL_f
EGR1
EP300
ERK_f	ON	Yes	-	phosphorylation	IB	28536078	2017
ERK_f	ON	Yes	-	phosphorylation	IB	16337741	2006	no total band
ERK_f	ON	Yes	Yes	phosphorylation	IB	20406951	2010	no total band
ERK_f	ON?	Yes	-	phosphorylation	IB	20406951	2010	no total band
ERK_f	ON	Yes	Yes	phosphorylation	IB	21523318	2011
ERK_f	ON	Yes	Yes	phosphorylation	IB	28536078	2017
ERK_f	ON	Yes	Yes	phosphorylation	IB	24019108	2014
ERK_f	OFF?	No	-	phosphorylation	IB	18413805	2008	no total band
FOS
FOXO_f
FZD_f
GAB_f
GRAP2
GRB2
GSK3_f	OFF?	Yes	-	phosphorylation	IB	20406951	2010	no total band
GSK3_f	OFF	No	Yes	phosphorylation	IB	27750216	2016
GSK3_f	OFF	Yes	-	phosphorylation	IB	18413805	2008	no total band
IKBKB
ILK
ILR_f
IRAK1
IRS1
ISGF3_c
ITCH
JAK_f
JNK_f	ON?	Yes	-	phosphorylation	IB	18413805	2008	no total band
JNK_f	ON	Yes	-	phosphorylation	IB	16337741	2006	no total band
JNK_f	OFF	No	Yes	phosphorylation	IB	15334063	2004
JUN	OFF	No	Yes	phosphorylation	IB	15334063	2004
KRAS
LEF1
LIF
LIMK1
LIMK2
LRP_f
MAP2K3
MAP2K4
MAP2K7
MAP3K11
MAP3K4
MAP3K5
MAP3K7
MAP3K8
MAPK14	OFF	No	-	phosphorylation	IB	18413805	2008	no total band
MAPK14	ON	Yes	-	phosphorylation	IB	22735811	2012	no total band
MAPK14	OFF	No	-	phosphorylation	IB	19034280	2008	no total band; search for p38
MAPK14	ON	Yes	-	phosphorylation	IB	16337741	2006	no total band
MAPK8IP3
MAPKAPK2
MDM2
MDM2_g
MEK_f
MMP_f	ON	-	Yes	presence	IB	25625299	2015
MSK_f	OFF	-	Low	presence	IB	27750216	2016
mTORC1_c
mTORC2_c
MYC	ON	-	Yes	presence	IB	18161931	2007
MYC	ON	-	Yes	presence in nucleus	IB	27698868	2016
NFKB_f	OFF	-	No	presence in nucleus	IB	15334063	2004	p65 presence in nucleus
NLK
PAK1
PARD6A
PDPK1
PIAS1
PIK3CA
PLCG1
PLK1
PPM1A
PPP1CA
PRKACA
PRKCA
PRKCD
Prosurvival
PTEN	OFF	Low	Yes	phosphorylation	IB	18413805	2008	no total band
PTEN	OFF?	Yes	-	phosphorylation	IB	20406951	2010	no total band
PTEN_g
PTPN11
PTPN6
RAC_f	OFF	-	Low	presence	GTP-bound	23144867	2012
RAF_f	ON	Yes	Yes	phosphorylation	IB	20406951	2010	no total band
RAF_f	ON?	Yes	-	phosphorylation	IB	18413805	2008	no total band
RAF_f	ON?	Yes	-	phosphorylation	IB	20406951	2010	no total band
RAF_f	ON					28536078	2017	...COLO205...cancer cell lines harboring mutant (V600E); WT&V600E
REL_f
RHEB
RHOA	OFF	-	Low	presence	GTP-bound	23144867	2012
RND3
ROCK1
RSK_f
RTPK_f
IGFR_f
RTPK_g
S6K_f
SFRP1
SFRP1_g
SHC1
SKI
SKP2
SMAD1
SMAD2
SMAD3
SMAD4	OFF	-	No	presence	sequenceing, IB	20331650	2010	COLO205 is SMAD4 negative
SMAD5
SMAD6
SMAD6_g
SMAD7
SMAD7_g
SMURF1
SMURF2
SOCS1
SOCS1_g
SOS1
SRC	ON	Yes	Yes	phosphorylation	IB	15958584	2005
SRF
STAT1
STAT2
STAT3	ON	Yes	-	phosphorylation	IB	25625299	2015
SYK
TAB_f
TCF7_f
TGFB1
TGFBR1
TGFBR2
TIAM1
TP53	OFF	-	low	presence	IB	26056802	2015
TRAF6
TSC_f
VAV1

## Sheet: COLO 205 Summary
S2 Data - Literature review for literature-informed activity profile - COLO 205 - Summary
Protein	State	Pro	Con	Evidence	Above
ACVR1	NA			0	FALSE
AKT_f	ON	5	2	0.555556	TRUE
AKT1S1	NA			0	FALSE
AP1_c	NA			0	FALSE
ARHGAP24	NA			0	FALSE
ATF2	NA			0	FALSE
AXIN1	NA			0	FALSE
BAD	ON	1	0	0.333333	FALSE
BAX	ON	1	1	0.25	FALSE
BCL2	NA			0	FALSE
BMPR2	NA			0	FALSE
BTRC	NA			0	FALSE
CASP3	OFF	6	0	0.75	TRUE
CASP8	OFF	2	0	0.5	TRUE
CASP9	OFF	2	0	0.5	TRUE
CBPp300_c	NA			0	FALSE
CCND1	ON	1	0	0.333333	FALSE
CDC42	OFF	1	0	0.333333	FALSE
CFL_f	OFF	1	0	0.333333	FALSE
CFLAR	NA			0	FALSE
CHUK	NA			0	FALSE
CK1_f	NA			0	FALSE
CREBBP	NA			0	FALSE
CSK	NA			0	FALSE
CTNNB1	ON	1	1	0.25	FALSE
CYCS	OFF	2	0	0.5	TRUE
DAAM1	NA			0	FALSE
DKK_f	NA			0	FALSE
DKK_g	NA			0	FALSE
DUSP1	NA			0	FALSE
DUSP1_g	NA			0	FALSE
DUSP6	NA			0	FALSE
DVL_f	NA			0	FALSE
EGR1	NA			0	FALSE
EP300	NA			0	FALSE
ERK_f	ON	6	0	0.75	TRUE
FOS	NA			0	FALSE
FOXO_f	NA			0	FALSE
FZD_f	NA			0	FALSE
GAB_f	NA			0	FALSE
GRAP2	NA			0	FALSE
GRB2	NA			0	FALSE
GSK3_f	OFF	2	0	0.5	TRUE
IKBKB	NA			0	FALSE
ILK	NA			0	FALSE
ILR_f	NA			0	FALSE
IRAK1	NA			0	FALSE
IRS1	NA			0	FALSE
ISGF3_c	NA			0	FALSE
ITCH	NA			0	FALSE
JAK_f	NA			0	FALSE
JNK_f	ON	1	1	0.25	FALSE
JUN	OFF	1	0	0.333333	FALSE
KRAS	NA			0	FALSE
LEF1	NA			0	FALSE
LIF	NA			0	FALSE
LIMK1	NA			0	FALSE
LIMK2	NA			0	FALSE
LRP_f	NA			0	FALSE
MAP2K3	NA			0	FALSE
MAP2K4	NA			0	FALSE
MAP2K7	NA			0	FALSE
MAP3K11	NA			0	FALSE
MAP3K4	NA			0	FALSE
MAP3K5	NA			0	FALSE
MAP3K7	NA			0	FALSE
MAP3K8	NA			0	FALSE
MAPK14	ON	2	2	0.333333	FALSE
MAPK8IP3	NA			0	FALSE
MAPKAPK2	NA			0	FALSE
MDM2	NA			0	FALSE
MDM2_g	NA			0	FALSE
MEK_f	NA			0	FALSE
MMP_f	ON	1	0	0.333333	FALSE
MSK_f	OFF	1	0	0.333333	FALSE
mTORC1_c	NA			0	FALSE
mTORC2_c	NA			0	FALSE
MYC	ON	2	0	0.5	TRUE
NFKB_f	OFF	1	0	0.333333	FALSE
NLK	NA			0	FALSE
PAK1	NA			0	FALSE
PARD6A	NA			0	FALSE
PDPK1	NA			0	FALSE
PIAS1	NA			0	FALSE
PIK3CA	NA			0	FALSE
PLCG1	NA			0	FALSE
PLK1	NA			0	FALSE
PPM1A	NA			0	FALSE
PPP1CA	NA			0	FALSE
PRKACA	NA			0	FALSE
PRKCA	NA			0	FALSE
PRKCD	NA			0	FALSE
Prosurvival	NA			0	FALSE
PTEN	OFF	1	0	0.333333	FALSE
PTEN_g	NA			0	FALSE
PTPN11	NA			0	FALSE
PTPN6	NA			0	FALSE
RAC_f	OFF	1	0	0.333333	FALSE
RAF_f	ON	2	0	0.5	TRUE
REL_f	NA			0	FALSE
RHEB	NA			0	FALSE
RHOA	OFF	1	0	0.333333	FALSE
RND3	NA			0	FALSE
ROCK1	NA			0	FALSE
RSK_f	NA			0	FALSE
RTPK_f	NA			0	FALSE
IGFR_f	NA			0	FALSE
RTPK_g	NA			0	FALSE
S6K_f	NA			0	FALSE
SFRP1	NA			0	FALSE
SFRP1_g	NA			0	FALSE
SHC1	NA			0	FALSE
SKI	NA			0	FALSE
SKP2	NA			0	FALSE
SMAD1	NA			0	FALSE
SMAD2	NA			0	FALSE
SMAD3	NA			0	FALSE
SMAD4	OFF	1	0	0.333333	FALSE
SMAD5	NA			0	FALSE
SMAD6	NA			0	FALSE
SMAD6_g	NA			0	FALSE
SMAD7	NA			0	FALSE
SMAD7_g	NA			0	FALSE
SMURF1	NA			0	FALSE
SMURF2	NA			0	FALSE
SOCS1	NA			0	FALSE
SOCS1_g	NA			0	FALSE
SOS1	NA			0	FALSE
SRC	ON	1	0	0.333333	FALSE
SRF	NA			0	FALSE
STAT1	NA			0	FALSE
STAT2	NA			0	FALSE
STAT3	ON	1	0	0.333333	FALSE
SYK	NA			0	FALSE
TAB_f	NA			0	FALSE
TCF7_f	NA			0	FALSE
TGFB1	NA			0	FALSE
TGFBR1	NA			0	FALSE
TGFBR2	NA			0	FALSE
TIAM1	NA			0	FALSE
TP53	OFF	1	0	0.333333	FALSE
TRAF6	NA			0	FALSE
TSC_f	NA			0	FALSE
VAV1	NA			0	FALSE
All components searched for in pubmed: "[proteinname] COLO205" or "[proteinname COLO-205]"
Cutoff	0.49
Constant	2
Strongly colored components are those for which there are several, coherent observations published in the literature
finished [12.01.2018]
