# Supplementary material for: Strategies to Enhance Logic Modeling-Based Cell Line-Specific Drug Synergy Prediction
Source: Front Physiol. 2020 Jul 28;11:862. doi: 10.3389/fphys.2020.00862 (PMC7399174; doi:10.3389/fphys.2020.00862)
Supplement: Supplementary file 3 [file Data_Sheet_3.XLSX]

## Sheet: Sheet1
S3 Data - Prior Knowledge Network
ENTITYA	TYPEA	ENTITYB	TYPEB	EFFECT	PMID	ID
ACVR1	protein	SMAD1	protein	activate	#PMID:9748228	NTNU-00273
ACVR1	protein	SMAD2	protein	activate	#PMID: 14517293, 9892009	NTNU-00275
ACVR1	protein	SMAD3	protein	activate	#PMID: 14517293, 9892009	NTNU-00274
ACVR1	protein	SMAD5	protein	activate	#PMID: 9748228	NTNU-00276
AKT_f	protein family	AKT1S1	protein	inhibit	#PMID: 22500797	NTNU-00189
AKT_f	protein family	BAD	protein	inhibit	#PMID: 19629070, 18955968	NTNU-00185
AKT_f	protein family	CFLAR	protein	activate	#PMID: 20484045, 23070002, 15665818	NTNU-00181
AKT_f	protein family	CHUK	protein	activate	#PMID: 19339977, 21772278, 18519641	NTNU-00188
AKT_f	protein family	EP300	protein	activate	#PMID: 16926151	NTNU-00180
AKT_f	protein family	FOXO_f	protein family	inhibit	#PMID: 19629070, 21613825	NTNU-00184
AKT_f	protein family	GSK3_f	protein family	inhibit	#PMID: 21297666, 19629070, 19884009	NTNU-00182
AKT_f	protein family	MAP3K5	protein	inhibit	#PMID: 11154276	NTNU-00187
AKT_f	protein family	MDM2	protein	activate	#PMID: 22963678, 22510990	NTNU-00183
AKT_f	protein family	RAF_f	protein family	inhibit	#PMID: 21531565, 10576742	NTNU-00186
AKT_f	protein family	SKI	protein	inhibit	#PMID: 19875456	NTNU-00191
AKT_f	protein family	SMAD3	protein	inhibit	#PMID: 15048128	NTNU-00193
AKT_f	protein family	TSC_f	protein family	inhibit	#PMID: 21531565, 16915295, 19339977, 19629070	NTNU-00190
AKT1S1	protein	mTORC1_c	protein complex	inhibit	#PMID: 21531565, 21421716, 24189516, 23246968, 20418915	NTNU-00069
AP1_c	protein complex	ILR_f	protein family	activate	#PMID: 21122157	NTNU-00330
ARHGAP24	protein	CDC42	protein	inhibit	#PMID: 16862148	NTNU-00359
ARHGAP24	protein	RAC_f	protein family	inhibit	#PMID: 16862148	NTNU-00360
ATF2	protein	AP1_c	protein complex	activate	#	NTNU-00347
AXIN1	protein	BTRC	protein	activate	#PMID: 22682243	NTNU-00152
AXIN1	protein	SMAD7	protein	inhibit	#PMID: 16601693	NTNU-00153
BAD	protein	BCL2	protein	inhibit	#PMID: 18955968	NTNU-00065
BAX	protein	CYCS	protein	activate	#PMID: 20683470	NTNU-00055
BCL2	protein	CYCS	protein	inhibit	#PMID: 19550425	NTNU-00068
BMPR2	protein	ACVR1	protein	activate	#PMID: 7791754	NTNU-00272
BTRC	protein	CTNNB1	protein	inhibit	#PMID: 22682243	NTNU-00035
CASP3	protein	Antisurvival	output	activate	#	NTNU-00369
CASP3	protein	PRKCD	protein	activate	#PMID: 16377624	NTNU-00370
CASP3	protein	ROCK1	protein	activate	#PMID: 11283607	NTNU-00371
CASP8	protein	CASP3	protein	activate	#PMID: 20844150	NTNU-00076
CASP9	protein	CASP3	protein	activate	#PMID: 19550425, 20844150	NTNU-00110
CBPp300_c	protein complex	PTEN	protein	inhibit	#PMID: 24054978, 16829519	NTNU-00209
CBPp300_c	protein complex	REL_f	protein family	activate	#PMID: 16382138	NTNU-00210
CBPp300_c	protein complex	SMAD2	protein	activate	#PMID: 17074756	NTNU-00211
CCND1	protein	Prosurvival	output	activate	#PMID: 23483189	NTNU-00024
CCND1	protein	SKP2	protein	activate	#PMID: 16331253, 26319102	NTNU-00023
CDC42	protein	PAK1	protein	activate	#PMID: 8107774	NTNU-00358
CFL_f	protein family	SRF	protein	activate	#PMID:15068801	NTNU-00355
CFLAR	protein	CASP8	protein	inhibit	#PMID: 19629069, 16469705	NTNU-00040
CHUK	protein	CREBBP	protein	activate	#PMID: 17434128	NTNU-00078
CHUK	protein	CTNNB1	protein	activate	#PMID: 21772278,16616828	NTNU-00079
CHUK	protein	NFKB_f	protein family	activate	#PMID: 17072321	NTNU-00080
CK1_f	protein family	BTRC	protein	activate	#PMID: 22682243	NTNU-00156
CK1_f	protein family	FOXO_f	protein family	inhibit	#PMID: 11980723, 14710188	NTNU-00155
CREBBP	protein	CBPp300_c	protein complex	activate	#	NTNU-00015
CSK	protein	SRC	protein	inhibit	#PMID: 20826718	NTNU-00001
CTNNB1	protein	LEF1	protein	activate	#PMID: 15457508, 19619488	NTNU-00037
CTNNB1	protein	TCF7_f	protein family	activate	#PMID: 22682243	NTNU-00036
CYCS	protein	CASP9	protein	activate	#PMID: 19550425	NTNU-00056
DAAM1	protein	RHOA	protein	activate	#PMID:19365405	NTNU-00328
DKK_f	protein family	LRP_f	protein family	inhibit	#PMID: 22682243	NTNU-00048
DKK_g	gene	DKK_f	protein family	activate	#	NTNU-00025
DUSP1	protein	JNK_f	protein family	inhibit	#PMID: 19629069	NTNU-00090
DUSP1	protein	MAPK14	protein	inhibit	#PMID: 20463170	NTNU-00091
DUSP1_g	gene	DUSP1	protein	activate	#	NTNU-00016
DUSP6	protein	ERK_f	protein family	inhibit	#PMID: 20463170	NTNU-00094
DVL_f	protein family	DAAM1	protein	activate	#PMID:19365405	NTNU-00327
DVL_f	protein family	GSK3_f	protein family	inhibit	#PMID: 20006983	NTNU-00325
DVL_f	protein family	RAC_f	protein family	activate	#PMID:19365405, 20006983, 21181886	NTNU-00326
EGR1	protein	PTEN_g	gene	activate	#PMID: 21297666	NTNU-00033
EP300	protein	CBPp300_c	protein complex	activate	#	NTNU-00019
EP300	protein	SKP2	protein	activate	#PMID: 22770219	NTNU-00017
EP300	protein	SMAD7	protein	activate	#PMID: 12408818	NTNU-00020
EP300	protein	TP53	protein	activate	#PMID: 11070080	NTNU-00018
ERK_f	protein family	ATF2	protein	activate	#PMID: 12110590	NTNU-00239
ERK_f	protein family	DUSP1_g	gene	activate	#PMID: 23954936	NTNU-00225
ERK_f	protein family	DUSP6	protein	activate	#PMID: 20463170	NTNU-00236
ERK_f	protein family	FOS	protein	activate	#PMID: 8248197, 12972619, 7816602, 12972619, 12972619	NTNU-00238
ERK_f	protein family	GAB_f	protein family	inhibit	#PMID: 21531565	NTNU-00232
ERK_f	protein family	GSK3_f	protein family	inhibit	#PMID: 21531565	NTNU-00226
ERK_f	protein family	IRS1	protein	inhibit	#PMID: 23246968	NTNU-00231
ERK_f	protein family	LRP_f	protein family	activate	#PMID: 20974802	NTNU-00228
ERK_f	protein family	MEK_f	protein family	inhibit	#PMID: 21531565	NTNU-00234
ERK_f	protein family	MSK_f	protein family	activate	#PMID: 18813292	NTNU-00230
ERK_f	protein family	RAF_f	protein family	inhibit	#PMID: 21531565, 22443084, 17496922	NTNU-00233
ERK_f	protein family	RSK_f	protein family	activate	#PMID: 16868029, 18813292	NTNU-00229
ERK_f	protein family	SKP2	protein	activate	#PMID: 16286470	NTNU-00224
ERK_f	protein family	SMAD1	protein	inhibit	#PMID: 9335504	NTNU-00243
ERK_f	protein family	SMAD2	protein	activate	#PMID: 10197981, 12193595	NTNU-00242
ERK_f	protein family	SMAD3	protein	inhibit	#PMID: 9335504, 10197981	NTNU-00241
ERK_f	protein family	SMAD4	protein	activate	#PMID: 12801888	NTNU-00240
ERK_f	protein family	SOS1	protein	inhibit	#PMID: 21531565, 22443084, 17496922	NTNU-00235
ERK_f	protein family	STAT3	protein	activate	#PMID: 19723038, 14551213	NTNU-00237
ERK_f	protein family	TSC_f	protein family	inhibit	#PMID: 20974802	NTNU-00227
FOS	protein	AP1_c	protein complex	activate	#PMID: 9732876	NTNU-00350
FOS	protein	PRKACA	protein	activate	#PMID: 15772294, 26310818	NTNU-00348
FOS	protein	TGFB1	protein	activate	#PMID: 10843986, 2108318	NTNU-00349
FOXO_f	protein family	Antisurvival	output	activate	#	NTNU-00073
FOXO_f	protein family	RTPK_g	gene	activate	#PMID: 21215704	NTNU-00074
FZD_f	protein family	DVL_f	protein family	activate	#PMID: 20006983	NTNU-00046
FZD_f	protein family	LRP_f	protein family	activate	#PMID: 22682243	NTNU-00047
GAB_f	protein family	PIK3CA	protein	activate	#PMID: 16453012	NTNU-00081
GAB_f	protein family	PTPN11	protein	activate	#PMID: 21531565	NTNU-00082
GRAP2	protein	MAP2K4	protein	activate	#PMID: 19629069	NTNU-00084
GRAP2	protein	MAP2K7	protein	activate	#	NTNU-00085
GRB2	protein	GAB_f	protein family	activate	#PMID: 21531565, 23131845	NTNU-00103
GRB2	protein	SOS1	protein	activate	#PMID: 23131845, 18813292	NTNU-00104
GSK3_f	protein family	AXIN1	protein	activate	#PMID: 23343194	NTNU-00244
GSK3_f	protein family	BTRC	protein	activate	#PMID: 22682243	NTNU-00247
GSK3_f	protein family	JUN	protein	inhibit	#PMID: 16023596	NTNU-00249
GSK3_f	protein family	MYC	protein	inhibit	#PMID: 18701488, 14563837	NTNU-00245
GSK3_f	protein family	PTEN	protein	inhibit	#PMID: 17444818	NTNU-00248
GSK3_f	protein family	SMAD1	protein	inhibit	#PMID: 21183076, 18045539	NTNU-00251
GSK3_f	protein family	SMAD3	protein	inhibit	#PMID: 18172167	NTNU-00250
GSK3_f	protein family	TSC_f	protein family	activate	#PMID: 22500797, 23246968	NTNU-00246
IKBKB	protein	IRS1	protein	inhibit	#PMID: 21772278	NTNU-00172
IKBKB	protein	MAP3K8	protein	activate	#PMID: 21772278, 21377269	NTNU-00170
IKBKB	protein	NFKB_f	protein family	activate	#PMID: 17072321	NTNU-00173
IKBKB	protein	REL_f	protein family	activate	#PMID: 16382138	NTNU-00175
IKBKB	protein	STAT1	protein	activate	#PMID: 17502367	NTNU-00174
IKBKB	protein	TSC_f	protein family	inhibit	#PMID: 22500797, 19339977	NTNU-00171
ILK	protein	AKT_f	protein family	activate	#PMID: 9736715	NTNU-00116
ILR_f	protein family	IRAK1	protein	activate	#PMID: 14625308	NTNU-00011
ILR_f	protein family	JAK_f	protein family	activate	#PMID: 12509453, 21122157	NTNU-00013
ILR_f	protein family	SHC1	protein	activate	#PMID: 9126968	NTNU-00012
ILR_f	protein family	SYK	protein	activate	#PMID: 24398980	NTNU-00010
IRAK1	protein	STAT3	protein	activate	#PMID: 15465816	NTNU-00138
IRAK1	protein	TRAF6	protein	activate	#	NTNU-00137
IRS1	protein	PIK3CA	protein	activate	#PMID: 16915295	NTNU-00077
ISGF3_c	protein complex	Antisurvival	output	activate	#PMID: 25049377, 19752753	NTNU-00139
ITCH	protein	CFLAR	protein	inhibit	#PMID: 19629069	NTNU-00159
ITCH	protein	DVL_f	protein family	inhibit	#PMID: 23343194	NTNU-00158
ITCH	protein	SMAD2	protein	activate	#PMID: 15350225	NTNU-00161
ITCH	protein	SMAD7	protein	inhibit	#PMID: 15946939	NTNU-00160
JAK_f	protein family	STAT1	protein	activate	#PMID: 11823427	NTNU-00150
JAK_f	protein family	STAT2	protein	activate	#PMID: 9020188	NTNU-00151
JAK_f	protein family	STAT3	protein	activate	#PMID: 19723038	NTNU-00149
JNK_f	protein family	ATF2	protein	activate	#PMID:15068801	NTNU-00378
JNK_f	protein family	ITCH	protein	activate	#PMID: 16446428, 19629069	NTNU-00374
JNK_f	protein family	JUN	protein	activate	#PMID:15068801	NTNU-00377
JNK_f	protein family	LRP_f	protein family	activate	#PMID: 20974802	NTNU-00373
JNK_f	protein family	SMAD3	protein	activate	#PMID: 10601313	NTNU-00376
JNK_f	protein family	STAT3	protein	activate	#PMID: 23255093	NTNU-00375
JUN	protein	AP1_c	protein complex	activate	#	NTNU-00346
JUN	protein	TGFB1	protein	activate	#PMID: 10843986, 2108318	NTNU-00345
KRAS	protein	PIK3CA	protein	activate	#PMID: 21531565, 21779497	NTNU-00097
KRAS	protein	RAF_f	protein family	activate	#PMID: 18813292	NTNU-00098
LEF1	protein	MMP_f	protein family	activate	#PMID: 15457508	NTNU-00032
LIF	protein	ILR_f	protein family	activate	#PMID: 12509453	NTNU-00009
LIMK1	protein	CFL_f	protein family	activate	#PMID:10652353	NTNU-00356
LIMK2	protein	CFL_f	protein family	activate	#PMID:10652353	NTNU-00357
LRP_f	protein family	AXIN1	protein	inhibit	#PMID: 23343194	NTNU-00051
LRP_f	protein family	BTRC	protein	inhibit	#PMID: 22682243, 19884009	NTNU-00049
LRP_f	protein family	CK1_f	protein family	inhibit	#PMID: 23343194	NTNU-00050
MAP2K3	protein	MAPK14	protein	activate	#PMID: 19629069	NTNU-00093
MAP2K4	protein	JNK_f	protein family	activate	#PMID: 19629069	NTNU-00089
MAP2K4	protein	MAPK14	protein	activate	#PMID: 19629069	NTNU-00088
MAP2K7	protein	JNK_f	protein family	activate	#PMID: 19036714, 15068801	NTNU-00379
MAP3K11	protein	MAP2K4	protein	activate	#PMID: 22535895	NTNU-00086
MAP3K4	protein	MAP2K4	protein	activate	#PMID: 22535895	NTNU-00087
MAP3K5	protein	MAP2K3	protein	activate	#PMID: 22535895	NTNU-00092
MAP3K7	protein	IKBKB	protein	activate	#PMID: 21173796, 22435549	NTNU-00260
MAP3K7	protein	MAP2K3	protein complex	activate	#PMID: 21333379, 22705006, 19366914	NTNU-00263
MAP3K7	protein	MAP2K4	protein complex	activate	#PMID: 21333379, 22705006, 19366914	NTNU-00262
MAP3K7	protein	MAP2K7	protein complex	activate	#PMID: 21333379, 22705006, 19366914	NTNU-00261
MAP3K7	protein	NLK	protein	activate	#PMID: 21181886, 20194509, 12482967, 23954936	NTNU-00259
MAP3K8	protein	MEK_f	protein family	activate	#PMID: 21377269	NTNU-00054
MAPK14	protein	ATF2	protein	activate	#PMID: 10085140	NTNU-00207
MAPK14	protein	DUSP1	protein	activate	#PMID: 19629069	NTNU-00196
MAPK14	protein	DUSP1_g	gene	activate	#PMID: 10085140, 23954936	NTNU-00197
MAPK14	protein	GRAP2	protein	inhibit	#PMID: 19629069	NTNU-00203
MAPK14	protein	GSK3_f	protein family	inhibit	#PMID: 19629069	NTNU-00198
MAPK14	protein	LRP_f	protein family	activate	#PMID: 20974802	NTNU-00200
MAPK14	protein	MAPKAPK2	protein	activate	#PMID: 20626350	NTNU-00195
MAPK14	protein	MSK_f	protein family	activate	#PMID: 19629069, 22535895, 18813292	NTNU-00201
MAPK14	protein	RTPK_f	protein family	inhibit	#PMID: 19629069	NTNU-00202
MAPK14	protein	SMAD3	protein	activate	#PMID: 14512875	NTNU-00208
MAPK14	protein	STAT1	protein	activate	#PMID: 17502367	NTNU-00206
MAPK14	protein	STAT3	protein	activate	#PMID: 18691976, 23255093	NTNU-00204
MAPK14	protein	TAB_f	protein family	inhibit	#PMID: 14592977, 19629069, 23954936	NTNU-00205
MAPK14	protein	TP53	protein	activate	#PMID: 19629069, 15838523	NTNU-00199
MAPK8IP3	protein	MAP2K7	protein	activate	#PMID: 19036714	NTNU-00380
MAPKAPK2	protein	MDM2	protein	activate	#PMID: 15688025	NTNU-00133
MAPKAPK2	protein	PIAS1	protein	activate	#PMID: 23202365	NTNU-00136
MAPKAPK2	protein	PLK1	protein	activate	#PMID: 18695677	NTNU-00132
MAPKAPK2	protein	SRF	protein	activate	#PMID: 20626350	NTNU-00134
MDM2	protein	TP53	protein	inhibit	#PMID: 22963678, 23303139	NTNU-00154
MDM2_g	gene	MDM2	protein	activate	#	NTNU-00062
MEK_f	protein family	ERK_f	protein family	activate	#PMID: 18813292, 17496922	NTNU-00120
MEK_f	protein family	RTPK_f	protein family	inhibit	#PMID: 23246968	NTNU-00119
MMP_f	protein family	RTPK_f	protein family	activate	#PMID: 23483189, 16266693	NTNU-00034
MSK_f	protein family	DUSP1	protein	activate	#PMID: 23954936	NTNU-00043
MSK_f	protein family	NFKB_f	protein family	activate	#PMID: 21772278	NTNU-00044
MSK_f	protein family	REL_f	protein family	activate	#PMID: 12628924	NTNU-00041
mTORC1_c	protein complex	DUSP6	protein	activate	#PMID: 20463170	NTNU-00122
mTORC1_c	protein complex	S6K_f	protein family	activate	#PMID: 21531565, 22168436, 23246968	NTNU-00123
mTORC1_c	protein complex	STAT3	protein	activate	#PMID: 18691976, 16740698	NTNU-00124
mTORC2_c	protein complex	AKT_f	protein family	activate	#PMID: 21531565, 19629070	NTNU-00064
mTORC2_c	protein complex	RAC_f	protein family	activate	#PMID: 22500797, 19339977	NTNU-00063
MYC	protein	DKK_g	gene	inhibit	#PMID: 23483189	NTNU-00333
MYC	protein	Prosurvival	output	activate	#PMID: 23483189	NTNU-00335
MYC	protein	SFRP1_g	gene	inhibit	#PMID: 17485441	NTNU-00334
NFKB_f	protein family	MDM2_g	gene	activate	#PMID: 21772278	NTNU-00169
NFKB_f	protein family	PRKACA	protein	activate	#PMID: 19618291, 26310818	NTNU-00167
NFKB_f	protein family	TGFB1	protein	activate	#PMID: 16365456	NTNU-00168
NLK	protein	FOXO_f	protein family	inhibit	#PMID: 20061393	NTNU-00026
NLK	protein	TCF7_f	protein family	inhibit	#PMID: 21181886, 20194509, 12482967	NTNU-00027
PAK1	protein	ILK	protein	activate	#PMID: 17420447	NTNU-00118
PAK1	protein	JNK_f	protein family	activate	#PMID: 22252525	NTNU-00117
PARD6A	protein	RHOA	protein	inhibit	#PMID: 15761148	NTNU-00329
PDPK1	protein	AKT_f	protein family	activate	#PMID: 19629070, 19339977	NTNU-00114
PDPK1	protein	PLK1	protein	activate	#PMID: 23887393	NTNU-00115
PDPK1	protein	PRKCD	protein	activate	#PMID: 9748166	NTNU-00111
PDPK1	protein	RSK_f	protein family	activate	#PMID: 21568903, 18813292	NTNU-00112
PDPK1	protein	S6K_f	protein family	activate	#PMID: 9445476, 20563709	NTNU-00113
PIAS1	protein	SMAD4	protein	activate	#PMID:15028714	NTNU-00179
PIAS1	protein	STAT1	protein	inhibit	#PMID: 14699505, 23663276	NTNU-00178
PIAS1	protein	TP53	protein	activate	#PMID: 20016603	NTNU-00177
PIK3CA	protein	mTORC2_c	protein complex	activate	#PMID: 28103956	NTNU-00052
PIK3CA	protein	PDPK1	protein	activate	#PMID: 19629070	NTNU-00053
PLCG1	protein	PRKCA	protein	activate	#PMID: 10946303	NTNU-00105
PLCG1	protein	SOS1	protein	activate	#PMID: 10913276	NTNU-00106
PLK1	protein	IKBKB	protein	inhibit	#PMID: 18957422	NTNU-00131
PLK1	protein	MYC	protein	activate	#PMID: 23887393	NTNU-00130
PPM1A	protein	AXIN1	protein	inhibit	#PMID: 10644691	NTNU-00218
PPM1A	protein	IKBKB	protein	inhibit	#PMID: 18930133	NTNU-00219
PPM1A	protein	SMAD1	protein	inhibit	#PMID: 16931515	NTNU-00222
PPM1A	protein	SMAD2	protein	inhibit	#PMID: 16751101	NTNU-00221
PPM1A	protein	SMAD3	protein	inhibit	#PMID: 16751101	NTNU-00220
PPP1CA	protein	AKT_f	protein family	inhibit	#PMID: 14633703	NTNU-00255
PPP1CA	protein	AXIN1	protein	inhibit	#PMID:17318175	NTNU-00257
PPP1CA	protein	CASP9	protein	activate	#PMID:16888006	NTNU-00254
PPP1CA	protein	ERK_f	protein family	inhibit	#PMID: 12840032	NTNU-00253
PPP1CA	protein	MDM2	protein	activate	#PMID: 23277204	NTNU-00256
PPP1CA	protein	STAT3	protein	inhibit	#PMID: 19440292	NTNU-00252
PRKACA	protein	CSK	protein	activate	#PMID: 20826718	NTNU-00002
PRKCA	protein	CHUK	protein	activate	#PMID: 10946303	NTNU-00003
PRKCD	protein	EP300	protein	inhibit	#PMID: 12379484	NTNU-00126
PRKCD	protein	LIMK2	protein	inhibit	#PMID: 15923181	NTNU-00125
PRKCD	protein	STAT1	protein	activate	#PMID: 17502367	NTNU-00129
PRKCD	protein	STAT3	protein	activate	#PMID: 16418226	NTNU-00128
PRKCD	protein	TP53	protein	activate	#PMID: 16377624	NTNU-00127
PTEN	protein	PDPK1	protein	inhibit	#PMID: 22737980	NTNU-00353
PTEN	protein	PPM1A	protein	activate	#PMID: 18482992	NTNU-00354
PTEN	protein	SHC1	protein	inhibit	#PMID: 22737980	NTNU-00352
PTEN_g	gene	PTEN	protein	activate	#	NTNU-00075
PTPN11	protein	KRAS	protein	activate	#PMID: 21531565	NTNU-00083
PTPN6	protein	JAK_f	protein family	inhibit	#PMID: 14624462	NTNU-00107
RAC_f	protein family	LIMK1	protein	activate	#PMID:10652353	NTNU-00364
RAC_f	protein family	MAP3K11	protein	activate	#PMID: 18668205	NTNU-00361
RAC_f	protein family	MAP3K4	protein	activate	#PMID: 9305638,20006983	NTNU-00362
RAC_f	protein family	PAK1	protein	activate	#PMID: 12650940, 8107774	NTNU-00363
RAC_f	protein family	RHOA	protein	inhibit	#PMID: 22430126	NTNU-00365
RAF_f	protein family	LIF	protein	activate	#PMID: 12509453	NTNU-00095
RAF_f	protein family	MEK_f	protein family	activate	#PMID: 18813292	NTNU-00096
REL_f	protein family	NFKB_f	protein family	activate	#PMID: 16382138	NTNU-00176
RHEB	protein	mTORC1_c	protein complex	activate	#PMID: 21531565, 16915295, 22500797, 19339977	NTNU-00067
RHEB	protein	RAF_f	protein family	inhibit	#PMID: 16288294, 16803888	NTNU-00066
RHOA	protein	ROCK1	protein	activate	#PMID: 22430126, 8798490	NTNU-00367
RND3	protein	RHOA	protein	inhibit	#PMID:12773565	NTNU-00368
ROCK1	protein	ARHGAP24	protein	activate	#PMID: 16862148	NTNU-00384
ROCK1	protein	LIMK1	protein	activate	#PMID:10652353	NTNU-00382
ROCK1	protein	LIMK2	protein	activate	#PMID: 11018042	NTNU-00383
ROCK1	protein	MAPK8IP3	protein	activate	#PMID: 19036714	NTNU-00387
ROCK1	protein	PTEN	protein	activate	#PMID: 20008297, 15793569	NTNU-00381
ROCK1	protein	RND3	protein	activate	#PMID: 15775972	NTNU-00386
ROCK1	protein	TIAM1	protein	inhibit	#PMID: 22430126	NTNU-00385
RSK_f	protein family	BAD	protein	inhibit	#PMID: 18813292	NTNU-00341
RSK_f	protein family	CCND1	protein	activate	#PMID: 18813292, 23970478	NTNU-00339
RSK_f	protein family	FOS	protein	activate	#PMID: 8248197	NTNU-00344
RSK_f	protein family	GSK3_f	protein family	inhibit	#PMID: 21531565, 23483189, 20447678, 19884009	NTNU-00338
RSK_f	protein family	mTORC1_c	protein complex	activate	#PMID: 18813292	NTNU-00340
RSK_f	protein family	Prosurvival	output	activate	#PMID: 18813292	NTNU-00005
RSK_f	protein family	SRF	protein	activate	#PMID: 18813292	NTNU-00337
RSK_f	protein family	TSC_f	protein family	inhibit	#PMID: 21531565,23246968	NTNU-00342
RTPK_f	protein family	PPP1CA	protein	inhibit	#PMID: 14633703	NTNU-00100
RTPK_f	protein family	SHC1	protein	activate	#PMID: 22970934	NTNU-00101
RTPK_f	protein family	SRC	protein	activate	#PMID: 9442882	NTNU-00099
RTPK_g	gene	RTPK_f	protein family	activate	#PMID: 21215704	NTNU-00045
S6K_f	protein family	GSK3_f	protein family	inhibit	#PMID: 21531565, 20447678, 19884009	NTNU-00058
S6K_f	protein family	IRS1	protein	inhibit	#PMID: 21531565, 18952604, 16915295	NTNU-00060
S6K_f	protein family	MDM2	protein	inhibit	#PMID: 22168436, 20657550	NTNU-00061
S6K_f	protein family	mTORC2_c	protein complex	inhibit	#PMID: 21531565, 21421716, 24189516, 23246968, 20418915	NTNU-00059
SFRP1	protein	FZD_f	protein family	inhibit	#PMID: 20828404	NTNU-00039
SFRP1_g	gene	SFRP1	protein	activate	#	NTNU-00038
SHC1	protein	GRB2	protein	activate	#PMID: 22443084	NTNU-00288
SKI	protein	EP300	protein	inhibit	#PMID: 10575014	NTNU-00212
SKI	protein	SMAD1	protein	inhibit	#PMID: 12419246	NTNU-00217
SKI	protein	SMAD2	protein	inhibit	#PMID: 12793438, 10575014	NTNU-00216
SKI	protein	SMAD3	protein	inhibit	#PMID: 12793438, 10575014	NTNU-00215
SKI	protein	SMAD4	protein	inhibit	#PMID: 12793438	NTNU-00214
SKI	protein	SMAD5	protein	inhibit	#PMID: 12419246, 22298955	NTNU-00213
SKP2	protein	DUSP1	protein	inhibit	#PMID: 16286470	NTNU-00007
SMAD1	protein	DVL_f	protein family	activate	#PMID: 16621789	NTNU-00269
SMAD1	protein	SMAD4	protein	activate	#PMID: 20957627, 21454478	NTNU-00270
SMAD2	protein	SMAD4	protein	activate	#PMID:11274206	NTNU-00317
SMAD2	protein	SMAD6_g	gene	activate	#PMID: 22836090, 21643690	NTNU-00316
SMAD2	protein	SMAD7_g	gene	activate	#PMID: 22836090, 21643690	NTNU-00315
SMAD3	protein	AP1_c	protein complex	activate	#PMID: 9732876, 10085140,	NTNU-00286
SMAD3	protein	SMAD4	protein	activate	#PMID: 9843571	NTNU-00287
SMAD3	protein	SMAD6_g	gene	activate	#PMID: 22836090, 21643690	NTNU-00285
SMAD3	protein	SMAD7_g	gene	activate	#PMID: 22836090, 21643690	NTNU-00284
SMAD4	protein	AP1_c	protein complex	activate	#PMID: 9732876, 10085140, 9732876	NTNU-00268
SMAD4	protein	SMAD6_g	gene	activate	#PMID: 9712726	NTNU-00267
SMAD4	protein	SMAD7_g	gene	activate	#PMID: 9712726, 9335507	NTNU-00266
SMAD5	protein	SMAD4	protein	activate	#PMID: 20957627	NTNU-00271
SMAD6	protein	SMAD1	protein	inhibit	#PMID: 12857866	NTNU-00291
SMAD6	protein	SMAD3	protein	inhibit	#PMID: 9892110	NTNU-00289
SMAD6	protein	SMAD4	protein	inhibit	#PMID: 15817471	NTNU-00290
SMAD6	protein	TGFBR1	protein	inhibit	#PMID:20663871	NTNU-00292
SMAD6_g	gene	SMAD6	protein	activate	#	NTNU-00022
SMAD7	protein	PPP1CA	protein	activate	#PMID: 16571110	NTNU-00299
SMAD7	protein	SMAD3	protein	inhibit	#PMID: 9892110	NTNU-00298
SMAD7	protein	SMAD4	protein	inhibit	#PMID: 15817471	NTNU-00295
SMAD7	protein	SMURF1	protein	activate	#PMID: 11163210, 19352540, 21791611	NTNU-00296
SMAD7	protein	SMURF2	protein	activate	#PMID: 11163210, 19352540, 21791611	NTNU-00297
SMAD7	protein	TGFBR1	protein	inhibit	#PMID:9892110, 20663871	NTNU-00300
SMAD7_g	gene	SMAD7	protein	activate	#	NTNU-00021
SMURF1	protein	BMPR2	protein	inhibit	#PMID: 22298955	NTNU-00303
SMURF1	protein	RHOA	protein	inhibit	#PMID: 15761148	NTNU-00302
SMURF1	protein	SMAD1	protein	inhibit	#PMID: 17317136, 22298955	NTNU-00305
SMURF1	protein	SMAD4	protein	inhibit	#PMID: 15817471	NTNU-00304
SMURF1	protein	SMAD7	protein	activate	#PMID: 12519765	NTNU-00301
SMURF1	protein	TGFBR1	protein	inhibit	#PMID:17317136	NTNU-00307
SMURF1	protein	TGFBR2	protein	inhibit	#PMID: 22298955	NTNU-00306
SMURF2	protein	BMPR2	protein	inhibit	#PMID: 22298955	NTNU-00308
SMURF2	protein	SMAD2	protein	inhibit	#PMID: 11016919	NTNU-00311
SMURF2	protein	SMAD5	protein	inhibit	#PMID: 22298955	NTNU-00310
SMURF2	protein	SMAD7	protein	inhibit	#PMID: 18448069	NTNU-00309
SMURF2	protein	TGFBR1	protein	inhibit	#PMID:17317136, 11163210	NTNU-00313
SMURF2	protein	TGFBR2	protein	inhibit	#PMID: 22298955	NTNU-00312
SOCS1	protein	IRAK1	protein	inhibit	#PMID: 12433373	NTNU-00140
SOCS1	protein	JAK_f	protein family	inhibit	#PMID: 11133764	NTNU-00141
SOCS1_g	gene	SOCS1	protein	activate	#	NTNU-00121
SOS1	protein	KRAS	protein	activate	#PMID: 18813292	NTNU-00102
SRC	protein	CDC42	protein	activate	#PMID: 14506284	NTNU-00280
SRC	protein	PTEN	protein	inhibit	#PMID: 25448482	NTNU-00277
SRC	protein	PTPN6	protein	activate	#PMID: 14699166	NTNU-00279
SRC	protein	SHC1	protein	activate	#PMID: 26551075	NTNU-00278
SRC	protein	STAT1	protein	activate	#PMID: 14978237	NTNU-00282
SRC	protein	STAT3	protein	activate	#PMID: 14551213	NTNU-00281
SRF	protein	FOS	protein	activate	#PMID: 15068801	NTNU-00351
STAT1	protein	ISGF3_c	protein complex	activate	#PMID: 8943351	NTNU-00147
STAT1	protein	REL_f	protein family	inhibit	#PMID: 16481475	NTNU-00146
STAT1	protein	SOCS1_g	gene	activate	#PMID: 19482358	NTNU-00145
STAT2	protein	ISGF3_c	protein complex	activate	#PMID: 8943351, 17923090	NTNU-00148
STAT3	protein	CCND1	protein	activate	#PMID: 19880237, 26730496	NTNU-00142
STAT3	protein	MMP_f	protein family	activate	#PMID: 20067773, 26730496	NTNU-00143
STAT3	protein	MYC	protein	activate	#PMID: 10851053, 26730496	NTNU-00144
SYK	protein	PLCG1	protein	activate	#PMID: 8657103	NTNU-00109
SYK	protein	VAV1	protein	activate	#PMID: 11331248	NTNU-00108
TAB_f	protein family	MAP3K7	protein	activate	#PMID: 19629069, 23954936	NTNU-00258
TCF7_f	protein family	CCND1	protein	activate	#PMID: 23483189	NTNU-00030
TCF7_f	protein family	DKK_g	gene	activate	#PMID: 18243529	NTNU-00028
TCF7_f	protein family	EGR1	protein	inhibit	#PMID: 21297666, 18798221	NTNU-00031
TCF7_f	protein family	MYC	protein	activate	#PMID: 23483189	NTNU-00029
TGFB1	protein	TGFBR2	protein	activate	#	NTNU-00008
TGFBR1	protein	PARD6A	protein	activate	#PMID: 15761148	NTNU-00320
TGFBR1	protein	SHC1	protein	activate	#PMID: 17673906	NTNU-00322
TGFBR1	protein	SMAD2	protein	activate	#PMID:9346908, 9346908	NTNU-00324
TGFBR1	protein	SMAD3	protein	activate	#PMID: 19458083	NTNU-00321
TGFBR1	protein	TRAF6	protein	activate	#PMID:18758450	NTNU-00323
TGFBR2	protein	PARD6A	protein	activate	#PMID: 15761148, 23249950	NTNU-00318
TGFBR2	protein	TGFBR1	protein	activate	#PMID: 22326956	NTNU-00319
TIAM1	protein	RAC_f	protein family	activate	#PMID: 22430126	NTNU-00366
TP53	protein	BAX	protein	activate	#PMID: 19550425	NTNU-00166
TP53	protein	CBPp300_c	protein complex	inhibit	#PMID: 10207072	NTNU-00163
TP53	protein	IKBKB	protein	inhibit	#PMID: 21772278	NTNU-00165
TP53	protein	MDM2_g	gene	activate	#PMID: 23303139	NTNU-00164
TRAF6	protein	CHUK	protein	activate	#PMID: 9275204,952004	NTNU-00293
TRAF6	protein	TAB_f	protein family	activate	#PMID: 18758450	NTNU-00294
TSC_f	protein family	mTORC2_c	protein complex	activate	#PMID: 20418915, 18411301	NTNU-00070
TSC_f	protein family	RHEB	protein	inhibit	#PMID: 21531565, 16915295, 22500797, 19339977	NTNU-00071
VAV1	protein	RAC_f	protein family	activate	#PMID: 10982832	NTNU-00004
