# Supplementary material for: Strategies to Enhance Logic Modeling-Based Cell Line-Specific Drug Synergy Prediction
Source: Front Physiol. 2020 Jul 28;11:862. doi: 10.3389/fphys.2020.00862 (PMC7399174; doi:10.3389/fphys.2020.00862)
Supplement: Supplementary file 4 [file Data_Sheet_4.XLSX]

## Sheet: Sheet1
S4 Data – Numeric Paradigm-inferred activity profile.
Protein	AGS	COLO205	DU145	SW620
ACVR1	5.75548	2.29912	2.32324	-0.673184
AKT_f	4.6695	2.00445	4.74453	2.67229
AKT1S1	-1.78199	-1.76394	-1.78251	-1.78028
Antisurvival	-1.60257	-1.65448	-2.17226	-0.255829
AP1_c	-0.488886	-0.66973	0.43943	-0.0980964
ARHGAP24	-0.971642	-2.2918	-2.13495	-1.5261
ATF2	-1.14696	-2.27506	-0.848131	-0.851165
AXIN1	3.32877	1.2808	2.81651	0.896643
BAD	-0.86774	-0.699493	-0.867609	-0.898147
BAX	-0.770443	-1.7011	-1.72682	-1.71058
BCL2	-2.86523	-2.86539	-2.86524	-2.86456
BMPR2	1.99458	1.78318	1.80624	0.263681
BTRC	3.13217	1.28885	2.92921	-0.0653175
CASP3	-1.44052	-1.50128	-2.26902	0.8062
CASP8	2.3581	0.252533	-1.85264	0.993523
CASP9	-2.06401	-1.23313	-2.066	0.251523
CBPp300_c	-1.0218	-1.1301	-1.1219	-0.910714
CCND1	2.27775	2.12044	2.27725	2.36387
CDC42	2.14274	1.96655	0.734475	0.825553
CFL_f	2.12337	1.64444	2.08645	-0.362334
CFLAR	-2.29115	0.0624538	2.27495	-0.27021
CHUK	1.89642	1.85075	1.88886	2.05294
CK1_f	0.0693061	0.087029	0.0786707	0.0878724
CREBBP	-1.04642	-1.18833	0.0539844	-1.40703
CSK	-1.42419	-1.12259	-1.622	-1.49279
CTNNB1	1.53577	1.72527	0.644316	1.3396
CYCS	-1.16676	1.9613	-1.50816	1.9606
DAAM1	2.32907	0.26763	-1.65244	1.98359
DKK_f	0.524544	-1.56181	1.10691	1.88417
DKK_g	NA	NA	NA	NA
DUSP1	0.992525	-0.657718	1.00743	-2.94438
DUSP1_g	NA	NA	NA	NA
DUSP6	1.51507	1.27304	1.51513	1.5117
DVL_f	0.945948	-1.75181	-3.29891	0.689353
EGR1	1.21343	1.69601	2.655	2.62035
EP300	-2.86008	1.2373	0.389216	1.104
ERK_f	2.11884	-1.47205	2.45341	1.22175
FOS	0.34009	-1.1318	0.2691	0.559449
FOXO_f	0.0105507	0.0105499	0.0105499	0.0105495
FZD_f	0.628354	0	-2.92243	0.768068
GAB_f	0.078147	-1.17854	0.0541115	-0.0187839
GRAP2	-1.33839	-1.41866	-2.69975	-1.34747
GRB2	-1.38438	-0.0992834	-1.38538	-0.175604
GSK3_f	4.23798	1.83495	4.61067	-0.655197
IKBKB	1.30774	1.74237	2.63553	0.509653
ILK	2.17925	3.34544	0.210358	1.69668
ILR_f	1.92348	1.95363	1.98847	1.52966
IRAK1	2.00949	2.00981	2.01022	1.97688
IRS1	-0.330842	-1.05807	-1.66569	0.293257
ISGF3_c	-2.00228	-2.00312	-1.9927	-1.99108
ITCH	2.5883	-0.409516	-2.76049	0.353426
JAK_f	1.25525	1.25684	1.24749	1.25159
JNK_f	2.80622	1.21032	1.34788	1.59906
JUN	-0.792192	0.365491	0.582791	-0.18014
KRAS	-1.75496	-1.25942	2.39757	2.42001
LEF1	3.27591	3.26961	2.95838	2.75396
LIF	1.97417	1.97411	-0.145686	1.97413
LIMK1	0.181234	-1.84459	-1.51461	0.270813
LIMK2	1.63601	1.3476	-1.82493	-0.832002
LRP_f	0.000180594	0.000159412	0.000166659	-0.00148655
MAP2K3	-0.880191	0.435892	-0.879933	-0.914638
MAP2K4	-1.74087	-1.31667	-2.31583	-1.47336
MAP2K7	-2.4604	-2.27082	-2.54293	-2.47885
MAP3K11	-1.08066	-1.16277	-1.08047	0.204238
MAP3K4	-1.08066	-2.50319	-2.4418	-2.44935
MAP3K5	-1.7826	-1.48142	-1.78259	-1.79352
MAP3K7	-1.50312	-0.159017	-1.50272	-1.53835
MAP3K8	1.7983	0.0215339	0.0238922	-1.37004
MAPK14	-7.22307	-4.40331	-5.76864	-5.16777
MAPK8IP3	-0.971007	-2.27589	-2.32554	-1.52297
MAPKAPK2	-2.25916	-2.81068	-2.11532	-2.37903
MDM2	1.77368	-1.65149	-1.62935	-0.57699
MDM2_g	NA	NA	NA	NA
MEK_f	0.000484447	0	0.000555679	0.000148237
MMP_f	1.85935	1.84857	2.03514	1.86896
MSK_f	0.138244	0	0.138157	0.120766
mTORC1_c	-0.327036	-0.526152	-0.319529	-0.0431497
mTORC2_c	-1.61589	-1.61549	-1.61587	-1.35825
MYC	2.54031	2.20001	-2.94445	2.65668
NFKB_f	1.27539	-0.0467312	0	0.0854722
NLK	-2.28286	-1.37764	-2.28513	-2.30508
PAK1	2.07969	2.89691	0.948534	1.30925
PARD6A	2.42703	1.04557	2.51717	0.647854
PDPK1	-2.9196	-2.53106	-2.26489	-2.56945
PIAS1	-1.6122	-2.29757	-2.1071	-1.39477
PIK3CA	-2.37767	-2.45063	-1.62321	-0.432661
PLCG1	0.211251	0.210772	-1.07926	2.27596
PLK1	-2.44927	-1.97767	-2.1455	-2.19459
PPM1A	-3.97173	-2.20128	-2.68102	-2.38446
PPP1CA	-1.91508	-1.81129	-1.82042	2.49474
PRKACA	-0.13204	-1.53974	-0.203435	0
PRKCA	-1.0979	0.504902	-1.97379	2.52949
PRKCD	-3.50368	-3.17588	-3.4964	-2.46996
Prosurvival	2.20981	2.19439	1.69355	2.21267
PTEN	-0.216155	-0.983584	-1.13301	0.855609
PTEN_g	NA	NA	NA	NA
PTPN11	1.97397	1.63758	1.95379	1.96819
PTPN6	1.8755	2.21983	0.105127	1.42072
RAC_f	2.61629	2.05876	2.58239	1.88552
RAF_f	0.00756137	0.00620317	0.00756022	0.00753939
REL_f	0.0129692	0.010245	0.0133393	0.0132262
RHEB	-0.187384	-0.187384	0.168954	0.175968
RHOA	-0.0664383	-0.263501	-1.52535	0.189287
RND3	0.640693	-1.72105	-1.1811	-0.180518
ROCK1	0.363502	-2.11985	-1.48972	0.105537
RSK_f	0.0762491	0	0.0757943	0.0564019
RTPK_f	1.7168	0.768107	0.46361	0.514535
RTPK_g	NA	NA	NA	NA
S6K_f	-1.99633	-2.29642	-1.99612	-0.975427
SFRP1	-3.50107	-2.59993	3.10526	-2.69657
SFRP1_g	NA	NA	NA	NA
SHC1	1.57065	1.50995	1.32138	-0.859594
SKI	-1.87256	-1.22893	-4.15354	-2.60656
SKP2	-1.52788	2.29541	2.57297	2.97381
SMAD1	-0.985029	-2.07393	-2.09023	0.439289
SMAD2	3.32524	2.38148	3.38664	0
SMAD3	4.39821	1.62788	5.15039	2.07415
SMAD4	3.07159	1.35549	5.51085	0.967303
SMAD5	2.75962	2.37348	3.8386	-0.389072
SMAD6	2.69459	-0.830613	3.15611	0.209103
SMAD6_g	NA	NA	NA	NA
SMAD7	-1.94568	-1.06143	-5.68116	0.0716743
SMAD7_g	NA	NA	NA	NA
SMURF1	-1.70106	-1.60628	-3.16028	-1.50106
SMURF2	-2.60828	-1.48807	-2.18762	0.173036
SOCS1	-1.73063	-1.73102	-1.73126	-1.7306
SOCS1_g	NA	NA	NA	NA
SOS1	-1.8478	-0.865156	-2.08805	-0.816213
SRC	1.54475	2.30408	0.786637	1.06216
SRF	-1.50567	-2.83598	-1.50431	-1.68007
STAT1	-3.41122	-3.83674	-2.49417	-3.4857
STAT2	-1.51245	-1.51244	-1.51248	-0.225591
STAT3	1.23595	1.00343	1.2357	1.15572
SYK	2.02393	2.02618	2.02568	1.93094
TAB_f	1.43813	1.36914	0.987583	1.34008
TCF7_f	1.98172	1.26158	1.68433	1.90681
TGFB1	0.378859	-1.12772	0.807891	0.589263
TGFBR1	3.20664	0.895299	3.60678	0.62654
TGFBR2	2.08266	-0.26762	2.86838	1.43471
TIAM1	0.141295	2.16623	1.96641	0.396834
TP53	-1.04365	-3.04248	-3.38153	-2.57392
TRAF6	1.68313	1.04871	1.68242	1.07956
TSC_f	3.00507e-06	3.00562e-06	3.00499e-06	5.83034e-06
VAV1	2.14929	2.15133	2.15017	-1.07999
