# Supplementary material for: Strategies to Enhance Logic Modeling-Based Cell Line-Specific Drug Synergy Prediction
Source: Front Physiol. 2020 Jul 28;11:862. doi: 10.3389/fphys.2020.00862 (PMC7399174; doi:10.3389/fphys.2020.00862)
Supplement: Supplementary file 5 [file Data_Sheet_5.XLSX]

## Sheet: S5_Data_Average_HSA
Cellline	Drug A	Drug B	HSA excess
A498	5Z	60	-0.0389113
AGS	5Z	60	-0.0461641
COLO 205	5Z	60	-0.0521147
DU-145	5Z	60	-0.086173
MDA-MB-468	5Z	60	-0.0172834
SF-295	5Z	60	-0.0373647
SW-620	5Z	60	-0.0315762
UACC-62	5Z	60	-0.0357249
A498	AK	60	-0.116727
AGS	AK	60	-0.0688633
COLO 205	AK	60	-0.1504
DU-145	AK	60	-0.0520998
MDA-MB-468	AK	60	-0.0789171
SF-295	AK	60	-0.0852015
SW-620	AK	60	-0.0635938
UACC-62	AK	60	-0.0677957
A498	BI	60	0.0290909
AGS	BI	60	0.0622273
COLO 205	BI	60	-0.05349
DU-145	BI	60	0.0338467
MDA-MB-468	BI	60	0.0191569
SF-295	BI	60	0.0533129
SW-620	BI	60	0.0561628
UACC-62	BI	60	0.0228356
A498	CT	60	0.0746158
AGS	CT	60	0.0939636
COLO 205	CT	60	0.0539831
DU-145	CT	60	0.0303822
MDA-MB-468	CT	60	0.00834434
SF-295	CT	60	0.0720022
SW-620	CT	60	0.0928486
UACC-62	CT	60	0.0762454
A498	D1	60	-0.0427446
AGS	D1	60	-0.0934016
COLO 205	D1	60	-0.0622738
DU-145	D1	60	-0.0493269
MDA-MB-468	D1	60	-0.0934412
SF-295	D1	60	-0.0294018
SW-620	D1	60	-0.0714893
UACC-62	D1	60	-0.0481211
A498	JN	60	0.0190401
AGS	JN	60	0.0964619
COLO 205	JN	60	0.022355
DU-145	JN	60	-0.0389691
MDA-MB-468	JN	60	-0.0573307
SF-295	JN	60	-0.0242183
SW-620	JN	60	0.0198112
UACC-62	JN	60	0.0310135
A498	PD	60	-0.0705469
AGS	PD	60	0.0139495
COLO 205	PD	60	0.0275645
DU-145	PD	60	0.0194884
MDA-MB-468	PD	60	0.0292581
SF-295	PD	60	0.0809679
SW-620	PD	60	0.0220535
UACC-62	PD	60	0.00103959
A498	PI	60	0.00607019
AGS	PI	60	-0.0147576
COLO 205	PI	60	0.0319204
DU-145	PI	60	-0.0372935
MDA-MB-468	PI	60	-0.0768461
SF-295	PI	60	-0.0857987
SW-620	PI	60	-0.0391513
UACC-62	PI	60	-0.0486986
A498	PK	60	0.050593
AGS	PK	60	0.0601363
COLO 205	PK	60	0.0985978
DU-145	PK	60	0.0757389
MDA-MB-468	PK	60	0.0885292
SF-295	PK	60	0.052882
SW-620	PK	60	0.0390914
UACC-62	PK	60	0.0591633
A498	5Z	AK	-0.036147
AGS	5Z	AK	-0.0431708
COLO 205	5Z	AK	-0.0492492
DU-145	5Z	AK	-0.0645453
MDA-MB-468	5Z	AK	0.0193029
SF-295	5Z	AK	-0.0123591
SW-620	5Z	AK	-0.017931
UACC-62	5Z	AK	-0.0347896
A498	5Z	BI	0.100578
AGS	5Z	BI	0.297067
COLO 205	5Z	BI	0.401037
DU-145	5Z	BI	0.238038
MDA-MB-468	5Z	BI	0.30012
SF-295	5Z	BI	0.101297
SW-620	5Z	BI	0.354082
UACC-62	5Z	BI	0.484994
A498	AK	BI	-0.158922
AGS	AK	BI	-0.450742
COLO 205	AK	BI	-0.487845
DU-145	AK	BI	-0.331627
MDA-MB-468	AK	BI	-0.263266
SF-295	AK	BI	-0.165414
SW-620	AK	BI	-0.395856
UACC-62	AK	BI	-0.563262
A498	5Z	CT	-0.0179408
AGS	5Z	CT	-0.0253011
COLO 205	5Z	CT	-0.0408323
DU-145	5Z	CT	-0.111021
MDA-MB-468	5Z	CT	-0.0297622
SF-295	5Z	CT	-0.0633808
SW-620	5Z	CT	-0.0683023
UACC-62	5Z	CT	-0.0589834
A498	AK	CT	-0.0334521
AGS	AK	CT	-0.0809099
COLO 205	AK	CT	-0.0262988
DU-145	AK	CT	-0.0574874
MDA-MB-468	AK	CT	-0.0341794
SF-295	AK	CT	-0.0315228
SW-620	AK	CT	-0.0263091
UACC-62	AK	CT	-0.0312469
A498	BI	CT	0.0730699
AGS	BI	CT	-0.0135539
COLO 205	BI	CT	-0.0350389
DU-145	BI	CT	-0.0217034
MDA-MB-468	BI	CT	0.0921093
SF-295	BI	CT	0.0923522
SW-620	BI	CT	0.00155052
UACC-62	BI	CT	0.0174968
A498	5Z	D1	-0.0648858
AGS	5Z	D1	-0.170016
COLO 205	5Z	D1	-0.108096
DU-145	5Z	D1	-0.11354
MDA-MB-468	5Z	D1	-0.023575
SF-295	5Z	D1	0.00239996
SW-620	5Z	D1	-0.0934418
UACC-62	5Z	D1	-0.0854357
A498	AK	D1	-0.091844
AGS	AK	D1	-0.132403
COLO 205	AK	D1	-0.0671706
DU-145	AK	D1	-0.0325299
MDA-MB-468	AK	D1	-0.00857787
SF-295	AK	D1	-0.0740992
SW-620	AK	D1	-0.0591196
UACC-62	AK	D1	-0.081875
A498	BI	D1	-0.0267191
AGS	BI	D1	-0.13274
COLO 205	BI	D1	-0.0236452
DU-145	BI	D1	0.00357526
MDA-MB-468	BI	D1	0.0683655
SF-295	BI	D1	-0.0122398
SW-620	BI	D1	-0.0978018
UACC-62	BI	D1	-0.0767714
A498	CT	D1	0.0926437
AGS	CT	D1	-0.0689013
COLO 205	CT	D1	0.0294789
DU-145	CT	D1	-0.02145
MDA-MB-468	CT	D1	-0.0706078
SF-295	CT	D1	0.111512
SW-620	CT	D1	-0.136511
UACC-62	CT	D1	0.00288646
A498	JN	D1	-0.0549023
AGS	JN	D1	-0.12525
COLO 205	JN	D1	-0.0196676
DU-145	JN	D1	-0.137614
MDA-MB-468	JN	D1	-0.216689
SF-295	JN	D1	-0.116707
SW-620	JN	D1	-0.137348
UACC-62	JN	D1	-0.146297
A498	PD	D1	-0.0559731
AGS	PD	D1	-0.0200541
COLO 205	PD	D1	-0.0460454
DU-145	PD	D1	-0.0225049
MDA-MB-468	PD	D1	-0.0791239
SF-295	PD	D1	0.105372
SW-620	PD	D1	0.00652919
UACC-62	PD	D1	0.00204016
A498	PI	D1	-0.142678
AGS	PI	D1	-0.230788
COLO 205	PI	D1	-0.100439
DU-145	PI	D1	-0.192775
MDA-MB-468	PI	D1	-0.157631
SF-295	PI	D1	-0.165676
SW-620	PI	D1	-0.17913
UACC-62	PI	D1	-0.195265
A498	PK	D1	0.0470132
AGS	PK	D1	0.0481035
COLO 205	PK	D1	0.0918154
DU-145	PK	D1	0.065214
MDA-MB-468	PK	D1	0.0643485
SF-295	PK	D1	0.0428537
SW-620	PK	D1	0.0372628
UACC-62	PK	D1	0.0496432
A498	5Z	D4	-0.0707122
AGS	5Z	D4	-0.112703
COLO 205	5Z	D4	-0.0547234
DU-145	5Z	D4	-0.0933222
MDA-MB-468	5Z	D4	0.0578881
SF-295	5Z	D4	-0.0509406
SW-620	5Z	D4	-0.0309502
UACC-62	5Z	D4	-0.0419249
A498	60	D4	0.0438211
AGS	60	D4	0.0529965
COLO 205	60	D4	0.0864751
DU-145	60	D4	0.0771069
MDA-MB-468	60	D4	0.046959
SF-295	60	D4	0.0971996
SW-620	60	D4	0.0898389
UACC-62	60	D4	0.107389
A498	AK	D4	-0.080842
AGS	AK	D4	-0.0957725
COLO 205	AK	D4	-0.0703982
DU-145	AK	D4	-0.102217
MDA-MB-468	AK	D4	-0.0541828
SF-295	AK	D4	-0.0791743
SW-620	AK	D4	-0.0635669
UACC-62	AK	D4	-0.0831731
A498	BI	D4	0.00736661
AGS	BI	D4	0.0126224
COLO 205	BI	D4	-0.0144002
DU-145	BI	D4	0.000926355
MDA-MB-468	BI	D4	0.0186714
SF-295	BI	D4	0.0196653
SW-620	BI	D4	-0.00260229
UACC-62	BI	D4	0.00667081
A498	CT	D4	0.0249972
AGS	CT	D4	-0.000215877
COLO 205	CT	D4	0.00274101
DU-145	CT	D4	0.00794792
MDA-MB-468	CT	D4	0.0264285
SF-295	CT	D4	0.0411824
SW-620	CT	D4	0.0281363
UACC-62	CT	D4	0.0608566
A498	D1	D4	0.0816003
AGS	D1	D4	-0.0423437
COLO 205	D1	D4	0.0805548
DU-145	D1	D4	0.0462468
MDA-MB-468	D1	D4	-0.0308778
SF-295	D1	D4	0.105633
SW-620	D1	D4	-0.0700449
UACC-62	D1	D4	0.0946634
A498	JN	D4	0.00478157
AGS	JN	D4	0.0363389
COLO 205	JN	D4	0.0387546
DU-145	JN	D4	-0.0296897
MDA-MB-468	JN	D4	-0.101648
SF-295	JN	D4	0.00932913
SW-620	JN	D4	-0.0138706
UACC-62	JN	D4	0.0345345
A498	PD	D4	-0.0558467
AGS	PD	D4	-0.0297257
COLO 205	PD	D4	-0.0240105
DU-145	PD	D4	-0.0252779
MDA-MB-468	PD	D4	-0.0892525
SF-295	PD	D4	0.0156919
SW-620	PD	D4	-0.0353482
UACC-62	PD	D4	-0.0278433
A498	PI	D4	-0.00813205
AGS	PI	D4	-0.0173354
COLO 205	PI	D4	0.0200249
DU-145	PI	D4	-0.0477513
MDA-MB-468	PI	D4	-0.128086
SF-295	PI	D4	-0.0655734
SW-620	PI	D4	-0.05613
UACC-62	PI	D4	-0.0265214
A498	PK	D4	0.0461792
AGS	PK	D4	0.0492333
COLO 205	PK	D4	0.100466
DU-145	PK	D4	0.0770002
MDA-MB-468	PK	D4	0.0836191
SF-295	PK	D4	0.0422866
SW-620	PK	D4	0.0380007
UACC-62	PK	D4	0.072606
A498	RU	D4	-0.00866659
AGS	RU	D4	-0.00217389
COLO 205	RU	D4	-0.00940087
DU-145	RU	D4	-0.0446786
MDA-MB-468	RU	D4	-0.039343
SF-295	RU	D4	-0.0194929
SW-620	RU	D4	-0.0185951
UACC-62	RU	D4	0.0488183
A498	SB	D4	0.0831187
AGS	SB	D4	0.135042
COLO 205	SB	D4	0.0536517
DU-145	SB	D4	0.105014
MDA-MB-468	SB	D4	0.12263
SF-295	SB	D4	0.108635
SW-620	SB	D4	0.111979
UACC-62	SB	D4	0.058183
A498	5Z	F4	-0.0656213
AGS	5Z	F4	-0.146358
COLO 205	5Z	F4	-0.07088
DU-145	5Z	F4	-0.112375
MDA-MB-468	5Z	F4	0.0352942
SF-295	5Z	F4	-0.014894
SW-620	5Z	F4	-0.0311416
UACC-62	5Z	F4	-0.056998
A498	60	F4	0.0627664
AGS	60	F4	0.16608
COLO 205	60	F4	0.0591875
DU-145	60	F4	0.0832903
MDA-MB-468	60	F4	0.0423805
SF-295	60	F4	0.0685297
SW-620	60	F4	0.087269
UACC-62	60	F4	0.0717554
A498	AK	F4	-0.0644056
AGS	AK	F4	-0.0197666
COLO 205	AK	F4	-0.0240075
DU-145	AK	F4	0.0091513
MDA-MB-468	AK	F4	0.0353471
SF-295	AK	F4	0.00764221
SW-620	AK	F4	0.0213368
UACC-62	AK	F4	0.0102668
A498	BI	F4	-0.00425919
AGS	BI	F4	0.0344365
COLO 205	BI	F4	-0.043984
DU-145	BI	F4	0.00462564
MDA-MB-468	BI	F4	0.0582683
SF-295	BI	F4	0.0562929
SW-620	BI	F4	0.0437644
UACC-62	BI	F4	0.00214839
A498	CT	F4	0.0321987
AGS	CT	F4	0.153316
COLO 205	CT	F4	0.0485942
DU-145	CT	F4	0.0534764
MDA-MB-468	CT	F4	0.0701458
SF-295	CT	F4	0.0673424
SW-620	CT	F4	0.123523
UACC-62	CT	F4	0.0206858
A498	D1	F4	0.050466
AGS	D1	F4	0.0414937
COLO 205	D1	F4	0.063688
DU-145	D1	F4	0.0254104
MDA-MB-468	D1	F4	-0.0142158
SF-295	D1	F4	0.0924372
SW-620	D1	F4	0.00572064
UACC-62	D1	F4	0.0517994
A498	D4	F4	0.0253408
AGS	D4	F4	0.0523468
COLO 205	D4	F4	0.0186068
DU-145	D4	F4	0.0111719
MDA-MB-468	D4	F4	-0.0261966
SF-295	D4	F4	-0.00817555
SW-620	D4	F4	0.0218307
UACC-62	D4	F4	0.0117387
A498	JN	F4	0.104929
AGS	JN	F4	0.122955
COLO 205	JN	F4	0.128557
DU-145	JN	F4	0.0966954
MDA-MB-468	JN	F4	0.0898858
SF-295	JN	F4	0.118732
SW-620	JN	F4	0.0811797
UACC-62	JN	F4	0.159673
A498	PD	F4	-0.0965701
AGS	PD	F4	-0.0511285
COLO 205	PD	F4	-0.0173598
DU-145	PD	F4	-0.0221409
MDA-MB-468	PD	F4	-0.0480034
SF-295	PD	F4	0.0813506
SW-620	PD	F4	-0.00211097
UACC-62	PD	F4	-0.0167779
A498	PI	F4	0.0373286
AGS	PI	F4	0.00946835
COLO 205	PI	F4	0.0539807
DU-145	PI	F4	-0.0444672
MDA-MB-468	PI	F4	0.0763685
SF-295	PI	F4	0.0390961
SW-620	PI	F4	0.0217357
UACC-62	PI	F4	0.0358592
A498	PK	F4	0.037288
AGS	PK	F4	0.0461803
COLO 205	PK	F4	0.0255904
DU-145	PK	F4	0.038397
MDA-MB-468	PK	F4	0.13129
SF-295	PK	F4	0.0331811
SW-620	PK	F4	0.0755309
UACC-62	PK	F4	0.0273548
A498	RU	F4	0.0146647
AGS	RU	F4	0.0533469
COLO 205	RU	F4	0.0167753
DU-145	RU	F4	0.00812287
MDA-MB-468	RU	F4	0.0115391
SF-295	RU	F4	0.0193209
SW-620	RU	F4	0.00372431
UACC-62	RU	F4	0.058057
A498	SB	F4	0.0407239
AGS	SB	F4	0.116114
COLO 205	SB	F4	0.0591997
DU-145	SB	F4	0.0128963
MDA-MB-468	SB	F4	0.0411765
SF-295	SB	F4	0.0310869
SW-620	SB	F4	0.081365
UACC-62	SB	F4	0.0226486
A498	5Z	G2	-0.0715888
AGS	5Z	G2	-0.0681631
COLO 205	5Z	G2	-0.0709177
DU-145	5Z	G2	-0.0973925
MDA-MB-468	5Z	G2	0.0201055
SF-295	5Z	G2	-0.0358404
SW-620	5Z	G2	-0.0392173
UACC-62	5Z	G2	-0.0444371
A498	60	G2	0.0590623
AGS	60	G2	0.0663445
COLO 205	60	G2	0.0187406
DU-145	60	G2	0.0378409
MDA-MB-468	60	G2	0.0584109
SF-295	60	G2	0.0175607
SW-620	60	G2	0.0167874
UACC-62	60	G2	0.0467792
A498	AK	G2	-0.0481666
AGS	AK	G2	-0.0789415
COLO 205	AK	G2	-0.0823092
DU-145	AK	G2	-0.0564355
MDA-MB-468	AK	G2	-0.0327957
SF-295	AK	G2	-0.0991202
SW-620	AK	G2	-0.0301648
UACC-62	AK	G2	-0.0682605
A498	BI	G2	-0.0333266
AGS	BI	G2	-0.0488517
COLO 205	BI	G2	-0.0674299
DU-145	BI	G2	-0.0677079
MDA-MB-468	BI	G2	0.0294665
SF-295	BI	G2	-0.0198579
SW-620	BI	G2	-0.0679532
UACC-62	BI	G2	-0.0910038
A498	CT	G2	0.0471376
AGS	CT	G2	0.0258731
COLO 205	CT	G2	0.00958833
DU-145	CT	G2	-0.0402106
MDA-MB-468	CT	G2	0.0572078
SF-295	CT	G2	-0.0562893
SW-620	CT	G2	-0.00500069
UACC-62	CT	G2	-0.0338035
A498	D1	G2	0.046686
AGS	D1	G2	-0.0487191
COLO 205	D1	G2	0.000466008
DU-145	D1	G2	-0.0422104
MDA-MB-468	D1	G2	-0.032319
SF-295	D1	G2	0.00647262
SW-620	D1	G2	-0.0618592
UACC-62	D1	G2	-0.0522134
A498	D4	G2	0.0368063
AGS	D4	G2	0.0608675
COLO 205	D4	G2	0.00856905
DU-145	D4	G2	0.000958947
MDA-MB-468	D4	G2	0.0919886
SF-295	D4	G2	-0.00876009
SW-620	D4	G2	0.0336314
UACC-62	D4	G2	0.0697361
A498	F4	G2	0.0362567
AGS	F4	G2	0.0773623
COLO 205	F4	G2	-0.0142498
DU-145	F4	G2	0.00517643
MDA-MB-468	F4	G2	0.077589
SF-295	F4	G2	-0.0169394
SW-620	F4	G2	-0.00735099
UACC-62	F4	G2	0.00476169
A498	JN	G2	0.001723
AGS	JN	G2	0.00948938
COLO 205	JN	G2	0.0250272
DU-145	JN	G2	0.00600752
MDA-MB-468	JN	G2	-0.0204774
SF-295	JN	G2	-0.0525669
SW-620	JN	G2	-0.0421117
UACC-62	JN	G2	-0.0147493
A498	PD	G2	-0.292584
AGS	PD	G2	-0.124346
COLO 205	PD	G2	-0.146531
DU-145	PD	G2	-0.113344
MDA-MB-468	PD	G2	-0.0599241
SF-295	PD	G2	0.012159
SW-620	PD	G2	-0.123702
UACC-62	PD	G2	-0.130912
A498	PI	G2	-0.0348059
AGS	PI	G2	-0.110065
COLO 205	PI	G2	-0.0153918
DU-145	PI	G2	-0.150009
MDA-MB-468	PI	G2	-0.0379351
SF-295	PI	G2	-0.18745
SW-620	PI	G2	-0.164979
UACC-62	PI	G2	-0.20781
A498	PK	G2	-0.10379
AGS	PK	G2	-0.0916602
COLO 205	PK	G2	-0.0637496
DU-145	PK	G2	-0.0772533
MDA-MB-468	PK	G2	0.0252506
SF-295	PK	G2	-0.0671443
SW-620	PK	G2	-0.0505005
UACC-62	PK	G2	-0.0402655
A498	RU	G2	0.00898271
AGS	RU	G2	0.0478087
COLO 205	RU	G2	0.0286783
DU-145	RU	G2	-0.00245509
MDA-MB-468	RU	G2	0.0847544
SF-295	RU	G2	0.0145807
SW-620	RU	G2	-0.00514771
UACC-62	RU	G2	0.0547484
A498	SB	G2	0.0623251
AGS	SB	G2	0.0702883
COLO 205	SB	G2	0.00254362
DU-145	SB	G2	0.0374767
MDA-MB-468	SB	G2	0.10354
SF-295	SB	G2	0.0290789
SW-620	SB	G2	0.0115698
UACC-62	SB	G2	0.0540955
A498	SF	G2	-0.093803
AGS	SF	G2	-0.0453539
COLO 205	SF	G2	-0.115512
DU-145	SF	G2	-0.170613
MDA-MB-468	SF	G2	-0.0168472
SF-295	SF	G2	-0.184033
SW-620	SF	G2	-0.250336
UACC-62	SF	G2	-0.285617
A498	ST	G2	-0.0127778
AGS	ST	G2	-0.0292492
COLO 205	ST	G2	-0.0530695
DU-145	ST	G2	-0.0618091
MDA-MB-468	ST	G2	-0.0584248
SF-295	ST	G2	-0.104055
SW-620	ST	G2	-0.0822091
UACC-62	ST	G2	-0.113323
A498	5Z	G4	-0.0514447
AGS	5Z	G4	-0.0546546
COLO 205	5Z	G4	-0.0516792
DU-145	5Z	G4	-0.0699952
MDA-MB-468	5Z	G4	0.114496
SF-295	5Z	G4	-0.0554587
SW-620	5Z	G4	-0.00685794
UACC-62	5Z	G4	-0.0168372
A498	60	G4	-0.000947538
AGS	60	G4	-0.0356331
COLO 205	60	G4	-0.0167983
DU-145	60	G4	-0.0320588
MDA-MB-468	60	G4	-0.0510688
SF-295	60	G4	0.00686689
SW-620	60	G4	-0.0172307
UACC-62	60	G4	-0.00724109
A498	AK	G4	-0.126953
AGS	AK	G4	-0.0694254
COLO 205	AK	G4	-0.0957529
DU-145	AK	G4	-0.0953827
MDA-MB-468	AK	G4	0.00137494
SF-295	AK	G4	-0.0701208
SW-620	AK	G4	0.00818153
UACC-62	AK	G4	-0.0360888
A498	BI	G4	-0.0207843
AGS	BI	G4	0.0700703
COLO 205	BI	G4	-0.0158473
DU-145	BI	G4	0.0106548
MDA-MB-468	BI	G4	0.0229498
SF-295	BI	G4	-0.0225601
SW-620	BI	G4	0.0432885
UACC-62	BI	G4	0.00956943
A498	CT	G4	0.0431545
AGS	CT	G4	0.124686
COLO 205	CT	G4	0.0227734
DU-145	CT	G4	0.0181292
MDA-MB-468	CT	G4	-0.0449469
SF-295	CT	G4	0.0211715
SW-620	CT	G4	-0.0193801
UACC-62	CT	G4	0.117917
A498	D1	G4	-0.0839018
AGS	D1	G4	-0.0943727
COLO 205	D1	G4	-0.0248357
DU-145	D1	G4	-0.0599901
MDA-MB-468	D1	G4	-0.107629
SF-295	D1	G4	-0.0470989
SW-620	D1	G4	-0.0497174
UACC-62	D1	G4	-0.0824206
A498	D4	G4	0.0118438
AGS	D4	G4	0.0294409
COLO 205	D4	G4	0.0363701
DU-145	D4	G4	0.0112616
MDA-MB-468	D4	G4	-0.0197107
SF-295	D4	G4	0.0409486
SW-620	D4	G4	-0.0370668
UACC-62	D4	G4	0.047441
A498	F4	G4	-0.0039777
AGS	F4	G4	0.0760507
COLO 205	F4	G4	0.0171356
DU-145	F4	G4	0.0340484
MDA-MB-468	F4	G4	0.056477
SF-295	F4	G4	0.0456566
SW-620	F4	G4	-0.0124717
UACC-62	F4	G4	0.0819359
A498	G2	G4	0.0222748
AGS	G2	G4	0.0198246
COLO 205	G2	G4	0.0517153
DU-145	G2	G4	-0.0115785
MDA-MB-468	G2	G4	0.0756426
SF-295	G2	G4	0.000128189
SW-620	G2	G4	0.0137582
UACC-62	G2	G4	0.00362659
A498	JN	G4	-0.022043
AGS	JN	G4	0.0237517
COLO 205	JN	G4	-0.0145819
DU-145	JN	G4	-0.0112745
MDA-MB-468	JN	G4	0.0433795
SF-295	JN	G4	0.0102407
SW-620	JN	G4	-0.0729483
UACC-62	JN	G4	0.0999826
A498	PD	G4	-0.0703469
AGS	PD	G4	-0.0336303
COLO 205	PD	G4	-0.0196656
DU-145	PD	G4	0.00727959
MDA-MB-468	PD	G4	-0.0452412
SF-295	PD	G4	0.0135399
SW-620	PD	G4	-0.0554755
UACC-62	PD	G4	-0.0115354
A498	PI	G4	0.00363094
AGS	PI	G4	0.0356536
COLO 205	PI	G4	0.0523384
DU-145	PI	G4	-0.0317249
MDA-MB-468	PI	G4	0.0227482
SF-295	PI	G4	-0.0202449
SW-620	PI	G4	-0.0210408
UACC-62	PI	G4	0.046136
A498	PK	G4	0.0630852
AGS	PK	G4	0.0873777
COLO 205	PK	G4	0.118864
DU-145	PK	G4	0.113284
MDA-MB-468	PK	G4	0.141927
SF-295	PK	G4	0.0790167
SW-620	PK	G4	0.091014
UACC-62	PK	G4	0.126777
A498	RU	G4	0.0209063
AGS	RU	G4	0.0344856
COLO 205	RU	G4	0.0427129
DU-145	RU	G4	0.0335476
MDA-MB-468	RU	G4	0.0278008
SF-295	RU	G4	0.0557591
SW-620	RU	G4	-0.0647593
UACC-62	RU	G4	0.0664941
A498	SB	G4	-0.0241758
AGS	SB	G4	-0.0276201
COLO 205	SB	G4	0.0193897
DU-145	SB	G4	-0.0282044
MDA-MB-468	SB	G4	-0.0318457
SF-295	SB	G4	-0.0777473
SW-620	SB	G4	-0.0191625
UACC-62	SB	G4	-0.0236694
A498	SF	G4	-0.020946
AGS	SF	G4	0.094081
COLO 205	SF	G4	-0.00957311
DU-145	SF	G4	-0.0693822
MDA-MB-468	SF	G4	-0.186241
SF-295	SF	G4	-0.0149414
SW-620	SF	G4	-0.0626247
UACC-62	SF	G4	-0.0674882
A498	ST	G4	0.00433607
AGS	ST	G4	0.0340853
COLO 205	ST	G4	0.0101553
DU-145	ST	G4	-0.034907
MDA-MB-468	ST	G4	0.0258946
SF-295	ST	G4	0.00134671
SW-620	ST	G4	-0.0254589
UACC-62	ST	G4	-0.025547
A498	5Z	JN	-0.0554357
AGS	5Z	JN	-0.0941029
COLO 205	5Z	JN	-0.0179028
DU-145	5Z	JN	-0.057383
MDA-MB-468	5Z	JN	0.00720288
SF-295	5Z	JN	-0.00204499
SW-620	5Z	JN	-0.0470819
UACC-62	5Z	JN	-0.0733491
A498	AK	JN	-0.0590693
AGS	AK	JN	-0.0519019
COLO 205	AK	JN	-0.0601736
DU-145	AK	JN	-0.0802682
MDA-MB-468	AK	JN	-0.0966791
SF-295	AK	JN	-0.113817
SW-620	AK	JN	-0.0594967
UACC-62	AK	JN	-0.0397418
A498	BI	JN	-0.0435696
AGS	BI	JN	-0.0876849
COLO 205	BI	JN	-0.0517763
DU-145	BI	JN	-0.0845617
MDA-MB-468	BI	JN	-0.0444862
SF-295	BI	JN	-0.0374973
SW-620	BI	JN	-0.0862344
UACC-62	BI	JN	-0.0211347
A498	CT	JN	-0.0426721
AGS	CT	JN	-0.0358979
COLO 205	CT	JN	0.0302505
DU-145	CT	JN	-0.0780085
MDA-MB-468	CT	JN	-0.0909304
SF-295	CT	JN	-0.0248338
SW-620	CT	JN	-0.0469316
UACC-62	CT	JN	-0.0191193
A498	PD	JN	-0.065136
AGS	PD	JN	0.0334021
COLO 205	PD	JN	0.0624097
DU-145	PD	JN	0.00547644
MDA-MB-468	PD	JN	-0.13244
SF-295	PD	JN	0.0910896
SW-620	PD	JN	-0.0393623
UACC-62	PD	JN	-0.0412097
A498	PI	JN	-0.0964924
AGS	PI	JN	-0.0841717
COLO 205	PI	JN	-0.00433751
DU-145	PI	JN	-0.0827723
MDA-MB-468	PI	JN	-0.161251
SF-295	PI	JN	-0.199485
SW-620	PI	JN	-0.133421
UACC-62	PI	JN	-0.203206
A498	PK	JN	-0.00452205
AGS	PK	JN	-0.00344612
COLO 205	PK	JN	0.00565552
DU-145	PK	JN	0.0252456
MDA-MB-468	PK	JN	0.056681
SF-295	PK	JN	0.00914468
SW-620	PK	JN	0.0258778
UACC-62	PK	JN	0.00215489
A498	5Z	P5	-0.0529117
AGS	5Z	P5	-0.0621891
COLO 205	5Z	P5	-0.0418729
DU-145	5Z	P5	-0.0755445
MDA-MB-468	5Z	P5	0.0471203
SF-295	5Z	P5	-0.00820577
SW-620	5Z	P5	0.0527266
UACC-62	5Z	P5	-0.00177175
A498	60	P5	-0.00377914
AGS	60	P5	0.0236625
COLO 205	60	P5	-0.0411061
DU-145	60	P5	-0.00221827
MDA-MB-468	60	P5	-0.0583995
SF-295	60	P5	-0.0131675
SW-620	60	P5	-0.0114286
UACC-62	60	P5	-0.00804652
A498	AK	P5	-0.0697435
AGS	AK	P5	-0.0510571
COLO 205	AK	P5	-0.086727
DU-145	AK	P5	-0.0901896
MDA-MB-468	AK	P5	-0.00859676
SF-295	AK	P5	-0.105314
SW-620	AK	P5	-0.0318068
UACC-62	AK	P5	-0.102305
A498	BI	P5	-0.0728766
AGS	BI	P5	-0.075345
COLO 205	BI	P5	-0.125278
DU-145	BI	P5	-0.0724743
MDA-MB-468	BI	P5	-0.0965965
SF-295	BI	P5	-0.0750867
SW-620	BI	P5	-0.0867552
UACC-62	BI	P5	-0.0987568
A498	CT	P5	-0.0701177
AGS	CT	P5	-0.00471781
COLO 205	CT	P5	-0.0721621
DU-145	CT	P5	-0.0678571
MDA-MB-468	CT	P5	-0.0800886
SF-295	CT	P5	-0.0585741
SW-620	CT	P5	-0.0554739
UACC-62	CT	P5	-0.082626
A498	D1	P5	-0.0716972
AGS	D1	P5	-0.0776376
COLO 205	D1	P5	-0.0358991
DU-145	D1	P5	-0.0524047
MDA-MB-468	D1	P5	-0.177779
SF-295	D1	P5	-0.0546009
SW-620	D1	P5	-0.0937102
UACC-62	D1	P5	-0.0637167
A498	D4	P5	0.0522184
AGS	D4	P5	0.062457
COLO 205	D4	P5	-0.0143775
DU-145	D4	P5	0.0135334
MDA-MB-468	D4	P5	-0.0332849
SF-295	D4	P5	0.0360966
SW-620	D4	P5	0.00844813
UACC-62	D4	P5	0.00825052
A498	F4	P5	0.0820099
AGS	F4	P5	0.0814908
COLO 205	F4	P5	0.000224062
DU-145	F4	P5	0.0527599
MDA-MB-468	F4	P5	0.0140085
SF-295	F4	P5	0.0787865
SW-620	F4	P5	0.0814692
UACC-62	F4	P5	0.10124
A498	G2	P5	-0.115056
AGS	G2	P5	-0.0791383
COLO 205	G2	P5	-0.143032
DU-145	G2	P5	-0.161722
MDA-MB-468	G2	P5	-0.0391651
SF-295	G2	P5	-0.144299
SW-620	G2	P5	-0.0978572
UACC-62	G2	P5	-0.19157
A498	G4	P5	-0.0598335
AGS	G4	P5	0.0179421
COLO 205	G4	P5	-0.021342
DU-145	G4	P5	-0.0382311
MDA-MB-468	G4	P5	-0.164776
SF-295	G4	P5	-0.0408313
SW-620	G4	P5	-0.0176754
UACC-62	G4	P5	-0.0278823
A498	JN	P5	-0.128045
AGS	JN	P5	-0.0449054
COLO 205	JN	P5	-0.0622505
DU-145	JN	P5	-0.121541
MDA-MB-468	JN	P5	-0.0988205
SF-295	JN	P5	-0.167324
SW-620	JN	P5	-0.113658
UACC-62	JN	P5	-0.140676
A498	PD	P5	-0.166764
AGS	PD	P5	-0.0675236
COLO 205	PD	P5	-0.107492
DU-145	PD	P5	-0.112054
MDA-MB-468	PD	P5	-0.120557
SF-295	PD	P5	-0.00579309
SW-620	PD	P5	-0.0791806
UACC-62	PD	P5	-0.0751689
A498	PI	P5	-0.07623
AGS	PI	P5	-0.0566947
COLO 205	PI	P5	-0.0375118
DU-145	PI	P5	-0.146264
MDA-MB-468	PI	P5	-0.0734835
SF-295	PI	P5	-0.18486
SW-620	PI	P5	-0.0878471
UACC-62	PI	P5	-0.163598
A498	PK	P5	0.0770759
AGS	PK	P5	0.0838155
COLO 205	PK	P5	0.105188
DU-145	PK	P5	0.107335
MDA-MB-468	PK	P5	0.135743
SF-295	PK	P5	0.0841749
SW-620	PK	P5	0.113485
UACC-62	PK	P5	0.143794
A498	RU	P5	0.0117047
AGS	RU	P5	0.0519691
COLO 205	RU	P5	-0.008313
DU-145	RU	P5	-0.00609017
MDA-MB-468	RU	P5	-0.0499612
SF-295	RU	P5	0.0289095
SW-620	RU	P5	0.00525329
UACC-62	RU	P5	0.0660463
A498	SB	P5	-0.0182555
AGS	SB	P5	0.0275594
COLO 205	SB	P5	-0.0588565
DU-145	SB	P5	-0.0278509
MDA-MB-468	SB	P5	-0.0521928
SF-295	SB	P5	0.0346781
SW-620	SB	P5	-0.000286751
UACC-62	SB	P5	-0.00642202
A498	SF	P5	-0.160059
AGS	SF	P5	0.0336486
COLO 205	SF	P5	-0.0914798
DU-145	SF	P5	-0.135714
MDA-MB-468	SF	P5	-0.143059
SF-295	SF	P5	-0.189692
SW-620	SF	P5	-0.151438
UACC-62	SF	P5	-0.191947
A498	ST	P5	-0.0177473
AGS	ST	P5	0.0847591
COLO 205	ST	P5	-0.0464948
DU-145	ST	P5	-0.0391223
MDA-MB-468	ST	P5	0.00947795
SF-295	ST	P5	-0.0558212
SW-620	ST	P5	-0.0303164
UACC-62	ST	P5	-0.0178139
A498	5Z	PD	-0.0237361
AGS	5Z	PD	0.00348243
COLO 205	5Z	PD	-0.0202957
DU-145	5Z	PD	-0.077595
MDA-MB-468	5Z	PD	-0.0278134
SF-295	5Z	PD	-0.0324776
SW-620	5Z	PD	-0.0347162
UACC-62	5Z	PD	-0.0413675
A498	AK	PD	-0.197221
AGS	AK	PD	-0.0626283
COLO 205	AK	PD	-0.0618234
DU-145	AK	PD	-0.0115102
MDA-MB-468	AK	PD	-0.139993
SF-295	AK	PD	0.0261936
SW-620	AK	PD	-0.0074239
UACC-62	AK	PD	-0.0302311
A498	BI	PD	-0.12318
AGS	BI	PD	-0.00345335
COLO 205	BI	PD	-0.00510385
DU-145	BI	PD	0.0407874
MDA-MB-468	BI	PD	0.0201669
SF-295	BI	PD	0.0865806
SW-620	BI	PD	0.00185856
UACC-62	BI	PD	-0.00651594
A498	CT	PD	-0.0353786
AGS	CT	PD	0.0754267
COLO 205	CT	PD	0.0131774
DU-145	CT	PD	0.0477383
MDA-MB-468	CT	PD	0.0392028
SF-295	CT	PD	0.0715623
SW-620	CT	PD	0.047688
UACC-62	CT	PD	0.0346857
A498	5Z	PI	-0.0256858
AGS	5Z	PI	-0.113325
COLO 205	5Z	PI	0.00614896
DU-145	5Z	PI	-0.113523
MDA-MB-468	5Z	PI	0.00734782
SF-295	5Z	PI	-0.109599
SW-620	5Z	PI	-0.0863111
UACC-62	5Z	PI	-0.0762608
A498	AK	PI	-0.0805837
AGS	AK	PI	0.00143198
COLO 205	AK	PI	-0.116226
DU-145	AK	PI	-0.0707339
MDA-MB-468	AK	PI	-0.207317
SF-295	AK	PI	-0.120929
SW-620	AK	PI	-0.0957403
UACC-62	AK	PI	-0.0691042
A498	BI	PI	-0.184772
AGS	BI	PI	-0.117003
COLO 205	BI	PI	-0.120446
DU-145	BI	PI	-0.145454
MDA-MB-468	BI	PI	-0.165906
SF-295	BI	PI	-0.195555
SW-620	BI	PI	-0.152758
UACC-62	BI	PI	-0.212527
A498	CT	PI	-0.0296626
AGS	CT	PI	-0.0205485
COLO 205	CT	PI	0.014841
DU-145	CT	PI	-0.0250324
MDA-MB-468	CT	PI	-0.132747
SF-295	CT	PI	-0.146333
SW-620	CT	PI	-0.0397932
UACC-62	CT	PI	-0.137288
A498	PD	PI	-0.0934824
AGS	PD	PI	-0.111978
COLO 205	PD	PI	0.00916217
DU-145	PD	PI	-0.16596
MDA-MB-468	PD	PI	-0.115178
SF-295	PD	PI	-0.0664235
SW-620	PD	PI	-0.0859945
UACC-62	PD	PI	-0.082225
A498	5Z	PK	0.0210677
AGS	5Z	PK	0.0101822
COLO 205	5Z	PK	0.0397254
DU-145	5Z	PK	0.0244237
MDA-MB-468	5Z	PK	0.0415186
SF-295	5Z	PK	0.0118512
SW-620	5Z	PK	0.00941549
UACC-62	5Z	PK	0.0306064
A498	AK	PK	0.0258583
AGS	AK	PK	0.0312243
COLO 205	AK	PK	0.0295191
DU-145	AK	PK	0.0396928
MDA-MB-468	AK	PK	0.0578011
SF-295	AK	PK	0.0177225
SW-620	AK	PK	0.0177804
UACC-62	AK	PK	0.0241484
A498	BI	PK	0.0289391
AGS	BI	PK	0.0239206
COLO 205	BI	PK	0.04965
DU-145	BI	PK	0.0398735
MDA-MB-468	BI	PK	0.137793
SF-295	BI	PK	0.035363
SW-620	BI	PK	0.0407844
UACC-62	BI	PK	0.0274133
A498	CT	PK	0.0615272
AGS	CT	PK	0.0463666
COLO 205	CT	PK	0.102071
DU-145	CT	PK	0.0838844
MDA-MB-468	CT	PK	0.0835536
SF-295	CT	PK	0.0605134
SW-620	CT	PK	0.066335
UACC-62	CT	PK	0.0908216
A498	PD	PK	-0.0100088
AGS	PD	PK	-0.0124665
COLO 205	PD	PK	-0.0195001
DU-145	PD	PK	0.00887677
MDA-MB-468	PD	PK	0.00955737
SF-295	PD	PK	0.021191
SW-620	PD	PK	-0.000855347
UACC-62	PD	PK	-0.000376671
A498	PI	PK	0.055623
AGS	PI	PK	0.0490524
COLO 205	PI	PK	0.0993911
DU-145	PI	PK	0.0853761
MDA-MB-468	PI	PK	0.115777
SF-295	PI	PK	0.0518501
SW-620	PI	PK	0.0293256
UACC-62	PI	PK	0.0533068
A498	5Z	RU	-0.018057
AGS	5Z	RU	-0.0272272
COLO 205	5Z	RU	0.0099712
DU-145	5Z	RU	-0.05546
MDA-MB-468	5Z	RU	0.089479
SF-295	5Z	RU	0.012464
SW-620	5Z	RU	0.0601915
UACC-62	5Z	RU	0.0495632
A498	60	RU	0.0353166
AGS	60	RU	0.0978693
COLO 205	60	RU	0.0653136
DU-145	60	RU	0.0662006
MDA-MB-468	60	RU	0.0800146
SF-295	60	RU	0.123156
SW-620	60	RU	0.0470411
UACC-62	60	RU	0.141436
A498	AK	RU	-0.0921798
AGS	AK	RU	-0.0856072
COLO 205	AK	RU	-0.0540189
DU-145	AK	RU	-0.0493087
MDA-MB-468	AK	RU	0.0113469
SF-295	AK	RU	-0.0520871
SW-620	AK	RU	0.00685476
UACC-62	AK	RU	-0.0659893
A498	BI	RU	0.0668655
AGS	BI	RU	0.02861
COLO 205	BI	RU	0.0265051
DU-145	BI	RU	0.0908758
MDA-MB-468	BI	RU	0.0886697
SF-295	BI	RU	0.121381
SW-620	BI	RU	0.0394193
UACC-62	BI	RU	0.0293784
A498	CT	RU	0.0792171
AGS	CT	RU	0.109611
COLO 205	CT	RU	0.0947347
DU-145	CT	RU	0.0627417
MDA-MB-468	CT	RU	-0.069444
SF-295	CT	RU	0.0615835
SW-620	CT	RU	0.0226002
UACC-62	CT	RU	0.0753914
A498	D1	RU	0.00834621
AGS	D1	RU	0.0366083
COLO 205	D1	RU	0.0756609
DU-145	D1	RU	0.0299606
MDA-MB-468	D1	RU	-0.0562667
SF-295	D1	RU	0.0710475
SW-620	D1	RU	-0.021613
UACC-62	D1	RU	0.0507426
A498	JN	RU	0.016317
AGS	JN	RU	0.0679774
COLO 205	JN	RU	0.0381908
DU-145	JN	RU	-0.0355794
MDA-MB-468	JN	RU	-0.00896196
SF-295	JN	RU	0.0448202
SW-620	JN	RU	-0.00421934
UACC-62	JN	RU	0.0716027
A498	PD	RU	-0.0421112
AGS	PD	RU	0.0241162
COLO 205	PD	RU	0.0307565
DU-145	PD	RU	0.0385043
MDA-MB-468	PD	RU	-0.0191702
SF-295	PD	RU	0.0673189
SW-620	PD	RU	0.0716777
UACC-62	PD	RU	0.0424513
A498	PI	RU	0.0318268
AGS	PI	RU	0.0319533
COLO 205	PI	RU	0.0682077
DU-145	PI	RU	-0.058753
MDA-MB-468	PI	RU	0.0962297
SF-295	PI	RU	0.00412237
SW-620	PI	RU	0.00801847
UACC-62	PI	RU	0.0510725
A498	PK	RU	0.025059
AGS	PK	RU	0.0268613
COLO 205	PK	RU	0.0665501
DU-145	PK	RU	0.064299
MDA-MB-468	PK	RU	0.0617001
SF-295	PK	RU	0.0136547
SW-620	PK	RU	0.0277257
UACC-62	PK	RU	0.0467502
A498	SB	RU	0.00658912
AGS	SB	RU	0.105144
COLO 205	SB	RU	0.0374163
DU-145	SB	RU	0.0284905
MDA-MB-468	SB	RU	0.0405837
SF-295	SB	RU	0.0250018
SW-620	SB	RU	0.0537391
UACC-62	SB	RU	0.124388
A498	5Z	SB	-0.101271
AGS	5Z	SB	-0.122358
COLO 205	5Z	SB	-0.0830072
DU-145	5Z	SB	-0.12964
MDA-MB-468	5Z	SB	-0.0171485
SF-295	5Z	SB	-0.0783994
SW-620	5Z	SB	-0.0463036
UACC-62	5Z	SB	-0.0811004
A498	60	SB	0.0929333
AGS	60	SB	0.110214
COLO 205	60	SB	0.0900245
DU-145	60	SB	0.117452
MDA-MB-468	60	SB	0.0415899
SF-295	60	SB	0.0992445
SW-620	60	SB	0.139584
UACC-62	60	SB	0.0674873
A498	AK	SB	-0.0225871
AGS	AK	SB	-0.0794753
COLO 205	AK	SB	-0.00488518
DU-145	AK	SB	-0.000905125
MDA-MB-468	AK	SB	0.0185136
SF-295	AK	SB	-0.024371
SW-620	AK	SB	0.0106359
UACC-62	AK	SB	-0.0245315
A498	BI	SB	-0.000521177
AGS	BI	SB	0.0265962
COLO 205	BI	SB	-0.0146802
DU-145	BI	SB	-0.0168128
MDA-MB-468	BI	SB	0.0653241
SF-295	BI	SB	0.0183682
SW-620	BI	SB	0.0151143
UACC-62	BI	SB	-0.00181638
A498	CT	SB	0.000659146
AGS	CT	SB	0.0795866
COLO 205	CT	SB	0.0396068
DU-145	CT	SB	-0.0395792
MDA-MB-468	CT	SB	0.00119439
SF-295	CT	SB	0.00819537
SW-620	CT	SB	0.0670274
UACC-62	CT	SB	0.0417799
A498	D1	SB	0.0876133
AGS	D1	SB	0.0321558
COLO 205	D1	SB	0.0583539
DU-145	D1	SB	0.0290751
MDA-MB-468	D1	SB	-0.00790061
SF-295	D1	SB	0.0938163
SW-620	D1	SB	0.0507939
UACC-62	D1	SB	0.0154501
A498	JN	SB	0.0556914
AGS	JN	SB	-0.0082513
COLO 205	JN	SB	0.0425968
DU-145	JN	SB	0.0267864
MDA-MB-468	JN	SB	0.0325032
SF-295	JN	SB	0.114388
SW-620	JN	SB	0.039973
UACC-62	JN	SB	0.0720999
A498	PD	SB	-0.00975712
AGS	PD	SB	-0.0209951
COLO 205	PD	SB	-0.018348
DU-145	PD	SB	0.00377953
MDA-MB-468	PD	SB	0.0249618
SF-295	PD	SB	0.0846772
SW-620	PD	SB	0.071935
UACC-62	PD	SB	-0.0053206
A498	PI	SB	0.00603483
AGS	PI	SB	0.0050306
COLO 205	PI	SB	0.0422606
DU-145	PI	SB	-0.0949242
MDA-MB-468	PI	SB	0.0112098
SF-295	PI	SB	-0.0302829
SW-620	PI	SB	0.00910456
UACC-62	PI	SB	-0.00770834
A498	PK	SB	0.0310845
AGS	PK	SB	0.0460034
COLO 205	PK	SB	0.0533029
DU-145	PK	SB	0.033542
MDA-MB-468	PK	SB	0.0488808
SF-295	PK	SB	0.026157
SW-620	PK	SB	0.039242
UACC-62	PK	SB	0.0454626
A498	5Z	SF	-0.110559
AGS	5Z	SF	-0.153969
COLO 205	5Z	SF	-0.0340114
DU-145	5Z	SF	-0.108926
MDA-MB-468	5Z	SF	-0.0836468
SF-295	5Z	SF	-0.0326094
SW-620	5Z	SF	-0.0647832
UACC-62	5Z	SF	-0.0788478
A498	60	SF	-0.113307
AGS	60	SF	-0.0581359
COLO 205	60	SF	-0.0602429
DU-145	60	SF	-0.0927577
MDA-MB-468	60	SF	-0.139761
SF-295	60	SF	-0.103726
SW-620	60	SF	-0.128011
UACC-62	60	SF	-0.233736
A498	AK	SF	-0.34119
AGS	AK	SF	-0.190862
COLO 205	AK	SF	-0.243651
DU-145	AK	SF	-0.217236
MDA-MB-468	AK	SF	-0.18936
SF-295	AK	SF	-0.346122
SW-620	AK	SF	-0.299266
UACC-62	AK	SF	-0.381181
A498	BI	SF	-0.264735
AGS	BI	SF	-0.141932
COLO 205	BI	SF	-0.250642
DU-145	BI	SF	-0.20809
MDA-MB-468	BI	SF	-0.0854018
SF-295	BI	SF	-0.289417
SW-620	BI	SF	-0.266651
UACC-62	BI	SF	-0.358473
A498	CT	SF	-0.179585
AGS	CT	SF	-0.0994777
COLO 205	CT	SF	-0.146754
DU-145	CT	SF	-0.191863
MDA-MB-468	CT	SF	-0.0964
SF-295	CT	SF	-0.187279
SW-620	CT	SF	-0.248004
UACC-62	CT	SF	-0.266664
A498	D1	SF	-0.110655
AGS	D1	SF	-0.0938615
COLO 205	D1	SF	-0.0732806
DU-145	D1	SF	-0.0918552
MDA-MB-468	D1	SF	-0.179126
SF-295	D1	SF	-0.142749
SW-620	D1	SF	-0.116411
UACC-62	D1	SF	-0.30334
A498	D4	SF	-0.102299
AGS	D4	SF	-0.0418913
COLO 205	D4	SF	-0.0498456
DU-145	D4	SF	-0.103939
MDA-MB-468	D4	SF	-0.100576
SF-295	D4	SF	-0.115224
SW-620	D4	SF	-0.182687
UACC-62	D4	SF	-0.232895
A498	F4	SF	0.00792932
AGS	F4	SF	0.102663
COLO 205	F4	SF	0.0469082
DU-145	F4	SF	0.0371402
MDA-MB-468	F4	SF	0.0113626
SF-295	F4	SF	0.000431985
SW-620	F4	SF	0.0515954
UACC-62	F4	SF	0.0668551
A498	JN	SF	-0.0881119
AGS	JN	SF	-0.0185615
COLO 205	JN	SF	-0.058313
DU-145	JN	SF	-0.0921688
MDA-MB-468	JN	SF	-0.0343685
SF-295	JN	SF	-0.203715
SW-620	JN	SF	-0.148244
UACC-62	JN	SF	-0.239971
A498	PD	SF	-0.133334
AGS	PD	SF	-0.0429787
COLO 205	PD	SF	-0.0104155
DU-145	PD	SF	-0.00812727
MDA-MB-468	PD	SF	-0.0525457
SF-295	PD	SF	0.0407074
SW-620	PD	SF	0.0102343
UACC-62	PD	SF	-0.04992
A498	PI	SF	-0.12379
AGS	PI	SF	-0.0985286
COLO 205	PI	SF	-0.0891609
DU-145	PI	SF	-0.0900745
MDA-MB-468	PI	SF	-0.0532704
SF-295	PI	SF	-0.131137
SW-620	PI	SF	-0.11527
UACC-62	PI	SF	-0.240408
A498	PK	SF	0.0384298
AGS	PK	SF	0.0605701
COLO 205	PK	SF	0.0726458
DU-145	PK	SF	0.071698
MDA-MB-468	PK	SF	0.0246959
SF-295	PK	SF	0.0355867
SW-620	PK	SF	0.0117258
UACC-62	PK	SF	0.0713162
A498	RU	SF	0.0355636
AGS	RU	SF	0.0178971
COLO 205	RU	SF	0.0951489
DU-145	RU	SF	0.0464788
MDA-MB-468	RU	SF	-0.0230222
SF-295	RU	SF	0.0277817
SW-620	RU	SF	0.0138774
UACC-62	RU	SF	-0.0166951
A498	SB	SF	-0.0403031
AGS	SB	SF	0.000937154
COLO 205	SB	SF	0.0206311
DU-145	SB	SF	-0.0492819
MDA-MB-468	SB	SF	-0.113764
SF-295	SB	SF	-0.0192092
SW-620	SB	SF	-0.0248209
UACC-62	SB	SF	-0.121646
A498	5Z	ST	-0.0375727
AGS	5Z	ST	-0.0428681
COLO 205	5Z	ST	-0.0295071
DU-145	5Z	ST	-0.0503028
MDA-MB-468	5Z	ST	-0.0228526
SF-295	5Z	ST	-0.0927882
SW-620	5Z	ST	-0.0267725
UACC-62	5Z	ST	-0.0514348
A498	60	ST	0.00897928
AGS	60	ST	-0.0825551
COLO 205	60	ST	-0.0419296
DU-145	60	ST	-0.0314357
MDA-MB-468	60	ST	-0.0638156
SF-295	60	ST	-0.0103288
SW-620	60	ST	-0.0509654
UACC-62	60	ST	-0.053526
A498	AK	ST	-0.0551607
AGS	AK	ST	-0.00843188
COLO 205	AK	ST	-0.0478683
DU-145	AK	ST	-0.0548415
MDA-MB-468	AK	ST	-0.0302768
SF-295	AK	ST	-0.085123
SW-620	AK	ST	-0.0529289
UACC-62	AK	ST	-0.0671864
A498	BI	ST	-0.0155999
AGS	BI	ST	-0.0440983
COLO 205	BI	ST	-0.0469505
DU-145	BI	ST	-0.0213461
MDA-MB-468	BI	ST	0.0426179
SF-295	BI	ST	0.00415641
SW-620	BI	ST	-0.0248091
UACC-62	BI	ST	-0.0301778
A498	CT	ST	0.0247583
AGS	CT	ST	-0.000703307
COLO 205	CT	ST	0.0156795
DU-145	CT	ST	-0.0265138
MDA-MB-468	CT	ST	0.0115691
SF-295	CT	ST	0.0387387
SW-620	CT	ST	-0.0132548
UACC-62	CT	ST	0.0115193
A498	D1	ST	-0.00741698
AGS	D1	ST	-0.0523938
COLO 205	D1	ST	-0.0189251
DU-145	D1	ST	-0.0266065
MDA-MB-468	D1	ST	-0.055183
SF-295	D1	ST	0.0190709
SW-620	D1	ST	-0.0468506
UACC-62	D1	ST	-0.0430584
A498	D4	ST	0.0265421
AGS	D4	ST	0.0566325
COLO 205	D4	ST	0.0407816
DU-145	D4	ST	0.0210753
MDA-MB-468	D4	ST	-0.0176217
SF-295	D4	ST	0.0188849
SW-620	D4	ST	-0.000948386
UACC-62	D4	ST	0.0122306
A498	F4	ST	0.0530486
AGS	F4	ST	0.0310923
COLO 205	F4	ST	0.0210607
DU-145	F4	ST	0.000194869
MDA-MB-468	F4	ST	0.037592
SF-295	F4	ST	0.0269018
SW-620	F4	ST	0.0181775
UACC-62	F4	ST	-0.00169246
A498	JN	ST	-0.0538612
AGS	JN	ST	-0.0494653
COLO 205	JN	ST	-0.017536
DU-145	JN	ST	-0.0801372
MDA-MB-468	JN	ST	-0.101291
SF-295	JN	ST	-0.0660552
SW-620	JN	ST	-0.0725026
UACC-62	JN	ST	-0.0557686
A498	PD	ST	-0.0882937
AGS	PD	ST	-0.106827
COLO 205	PD	ST	-0.0663291
DU-145	PD	ST	-0.0578019
MDA-MB-468	PD	ST	-0.0215271
SF-295	PD	ST	0.0326029
SW-620	PD	ST	-0.0400292
UACC-62	PD	ST	-0.0873257
A498	PI	ST	-0.0542376
AGS	PI	ST	-0.0529944
COLO 205	PI	ST	-0.0242917
DU-145	PI	ST	-0.104725
MDA-MB-468	PI	ST	-0.0281724
SF-295	PI	ST	-0.0923505
SW-620	PI	ST	-0.0316506
UACC-62	PI	ST	-0.090459
A498	PK	ST	-0.163375
AGS	PK	ST	-0.157122
COLO 205	PK	ST	-0.117692
DU-145	PK	ST	-0.126232
MDA-MB-468	PK	ST	-0.0995483
SF-295	PK	ST	-0.172563
SW-620	PK	ST	-0.128645
UACC-62	PK	ST	-0.123115
A498	RU	ST	0.0274678
AGS	RU	ST	0.0373764
COLO 205	RU	ST	0.00775946
DU-145	RU	ST	0.0266423
MDA-MB-468	RU	ST	0.0179356
SF-295	RU	ST	0.0258702
SW-620	RU	ST	-0.0106996
UACC-62	RU	ST	0.0354224
A498	SB	ST	-0.0142021
AGS	SB	ST	-0.0482915
COLO 205	SB	ST	-0.07333
DU-145	SB	ST	-0.0511449
MDA-MB-468	SB	ST	0.0301958
SF-295	SB	ST	-0.017859
SW-620	SB	ST	-0.0165568
UACC-62	SB	ST	-0.0573192
A498	SF	ST	-0.0688254
AGS	SF	ST	-0.00948497
COLO 205	SF	ST	0.000651493
DU-145	SF	ST	-0.0561725
MDA-MB-468	SF	ST	-0.0447161
SF-295	SF	ST	-0.0793558
SW-620	SF	ST	-0.0813215
UACC-62	SF	ST	-0.0994311
