# Supplementary material for: Strategies to Enhance Logic Modeling-Based Cell Line-Specific Drug Synergy Prediction
Source: Front Physiol. 2020 Jul 28;11:862. doi: 10.3389/fphys.2020.00862 (PMC7399174; doi:10.3389/fphys.2020.00862)
Supplement: Supplementary file 6 [file Data_Sheet_6.ZIP]

Archive with 40 entries (39 files):
- AGS_combined.zginml
- AGS_high_influence_model.zginml
- AGS_literature-informed.zginml
- AGS_low_influence_model.zginml
- AGS_omics-informed.zginml
- AGS_refined.zginml
- COLO205_high_influence.zginml
- COLO205_low_influence.zginml
- COLO205_refined.zginml
- DU145_high_influence.zginml
- DU145_low_influence.zginml
- DU145_refined.zginml
- Generic_CASCADE_2_model.zginml
- Generic_refined-CASCADE_2_1.zginml
- Predictions/
- Predictions/Simulations_AGS_combined.csv
- Predictions/Simulations_AGS_high_influence.csv
- Predictions/Simulations_AGS_literature-informed.csv
- Predictions/Simulations_AGS_low_influence.csv
- Predictions/Simulations_AGS_omics-informed.csv
- Predictions/Simulations_AGS_refined.csv
- Predictions/Simulations_COLO205_high_influence.csv
- Predictions/Simulations_COLO205_low_influence.csv
- Predictions/Simulations_DU145_high_influence.csv
- Predictions/Simulations_DU145_low_influence.csv
- Predictions/Simulations_DU145_refined.csv
- Predictions/Simulations_SW620_combined.csv
- Predictions/Simulations_SW620_high_influence.csv
- Predictions/Simulations_SW620_literature-informed.csv
- Predictions/Simulations_SW620_low_influence.csv
- Predictions/Simulations_SW620_omics-informed.csv
- Predictions/Simulations_SW620_refined.csv
- Predictions/Simulation_COLO205_refined.csv
- README.md
- SW620_combined.zginml
- SW620_high_influence.zginml
- SW620_literature-informed.zginml
- SW620_low_influence.zginml
- SW620_omics_informed.zginml
- SW620_refined.zginml
