# Supplementary material for: Strategies to Enhance Logic Modeling-Based Cell Line-Specific Drug Synergy Prediction
Source: Front Physiol. 2020 Jul 28;11:862. doi: 10.3389/fphys.2020.00862 (PMC7399174; doi:10.3389/fphys.2020.00862)
Supplement: Supplementary file 6 [file Data_Sheet_6.ZIP › Predictions/Simulations_AGS_omics-informed.csv]

Drug A	Drug B	Target A	Target B	Prosurvival	Antisurvival	Growth	Single vs Combo	comment	PREDICTION
5Z	-	MAP3K7	-	3	1	2
AK	-	AKT_f	-	3	1	2
BI	-	MAPK14	-	3	1	2
CT	-	GSK3_f	-	3	1	2
PD	-	MEK_f	-	3	1	2
PI	-	PIK3CA	-	3	1	2
PK	-	CTNNB1	-	3	1	2
JN	-	JNK_f	-	3	0	3
D1	-	RSK_f	-	2	1	1
60	-	IKBKB	-	3	1	2
SB	-	TGFBR1, ACVR1	-	3	1	2
RU	-	JAK_f	-	3	1	2
D4	-	CK1_f, TGFBR1	-	3	1	2
F4	-	MYC	-	2	1	1
SF	-	PTEN	-	3	1	2
ST	-	STAT3	-	3	1	2
G2	-	PDPK1	-	3	1	2
G4	-	ROCK1	-	3	1	2
P5	-	SYK	-	3	1	2
5Z	AK	MAP3K7	AKT_f	3	1	2	0		FALSE
5Z	BI	MAP3K7	MAPK14	3	1	2	0		FALSE
5Z	CT	MAP3K7	GSK3_f	3	1	2	0		FALSE
5Z	PD	MAP3K7	MEK_f	3	1	2	0		FALSE
5Z	PI	MAP3K7	PIK3CA	3	1	2	0		FALSE
5Z	PK	MAP3K7	CTNNB1	3	1	2	0		FALSE
5Z	JN	MAP3K7	JNK_f	3	0	3	-1		FALSE
5Z	D1	MAP3K7	RSK_f	2	1	1	0		FALSE
5Z	60	MAP3K7	IKBKB	3	1	2	0		FALSE
5Z	SB	MAP3K7	TGFBR1, ACVR1	3	1	2	0		FALSE
5Z	RU	MAP3K7	JAK_f	3	1	2	0		FALSE
5Z	D4	MAP3K7	CK1_f, TGFBR1	3	1	2	0		FALSE
5Z	F4	MAP3K7	MYC	2	1	1	0		FALSE
5Z	SF	MAP3K7	PTEN	3	1	2	0		FALSE
5Z	ST	MAP3K7	STAT3	3	1	2	0		FALSE
5Z	G2	MAP3K7	PDPK1	3	1	2	0		FALSE
5Z	G4	MAP3K7	ROCK1	3	1	2	0		FALSE
5Z	P5	MAP3K7	SYK	3	1	2	0		FALSE
AK	BI	AKT_f	MAPK14	3	1	2	0		FALSE
AK	CT	AKT_f	GSK3_f	3	1	2	0		FALSE
AK	PD	AKT_f	MEK_f	3	1	2	0	no stable state	FALSE
AK	PI	AKT_f	PIK3CA	3	1	2	0		FALSE
AK	PK	AKT_f	CTNNB1	3	1	2	0		FALSE
AK	JN	AKT_f	JNK_f	3	1	2	0		FALSE
AK	D1	AKT_f	RSK_f	2	1	1	0		FALSE
AK	60	AKT_f	IKBKB	3	1	2	0		FALSE
AK	SB	AKT_f	TGFBR1, ACVR1	3	1	2	0		FALSE
AK	RU	AKT_f	JAK_f	3	1	2	0		FALSE
AK	D4	AKT_f	CK1_f, TGFBR1	3	1	2	0		FALSE
AK	F4	AKT_f	MYC	2	1	1	0		FALSE
AK	SF	AKT_f	PTEN	3	1	2	0		FALSE
AK	ST	AKT_f	STAT3	3	1	2	0		FALSE
AK	G2	AKT_f	PDPK1	3	1	2	0		FALSE
AK	G4	AKT_f	ROCK1	3	1	2	0		FALSE
AK	P5	AKT_f	SYK	3	1	2	0		FALSE
BI	CT	MAPK14	GSK3_f	3	1	2	0		FALSE
BI	PD	MAPK14	MEK_f	3	1	2	0		FALSE
BI	PI	MAPK14	PIK3CA	3	1	2	0		FALSE
BI	PK	MAPK14	CTNNB1	3	1	2	0		FALSE
BI	JN	MAPK14	JNK_f	3	0	3	-1		FALSE
BI	D1	MAPK14	RSK_f	2	1	1	0		FALSE
BI	60	MAPK14	IKBKB	3	1	2	0		FALSE
BI	SB	MAPK14	TGFBR1, ACVR1	3	1	2	0		FALSE
BI	RU	MAPK14	JAK_f	3	1	2	0		FALSE
BI	D4	MAPK14	CK1_f, TGFBR1	3	1	2	0		FALSE
BI	F4	MAPK14	MYC	2	1	1	0		FALSE
BI	SF	MAPK14	PTEN	3	1	2	0		FALSE
BI	ST	MAPK14	STAT3	3	1	2	0		FALSE
BI	G2	MAPK14	PDPK1	3	1	2	0		FALSE
BI	G4	MAPK14	ROCK1	3	1	2	0		FALSE
BI	P5	MAPK14	SYK	3	1	2	0		FALSE
CT	PD	GSK3_f	MEK_f	3	1	2	0		FALSE
CT	PI	GSK3_f	PIK3CA	3	1	2	0		FALSE
CT	PK	GSK3_f	CTNNB1	3	1	2	0		FALSE
CT	JN	GSK3_f	JNK_f	3	0	3	-1		FALSE
CT	D1	GSK3_f	RSK_f	2	1	1	0		FALSE
CT	60	GSK3_f	IKBKB	3	1	2	0		FALSE
CT	SB	GSK3_f	TGFBR1, ACVR1	3	1	2	0		FALSE
CT	RU	GSK3_f	JAK_f	3	1	2	0		FALSE
CT	D4	GSK3_f	CK1_f, TGFBR1	3	1	2	0		FALSE
CT	F4	GSK3_f	MYC	2	1	1	0		FALSE
CT	SF	GSK3_f	PTEN	3	1	2	0		FALSE
CT	ST	GSK3_f	STAT3	3	1	2	0		FALSE
CT	G2	GSK3_f	PDPK1	3	1	2	0		FALSE
CT	G4	GSK3_f	ROCK1	3	1	2	0		FALSE
CT	P5	GSK3_f	SYK	3	1	2	0		FALSE
PD	PI	MEK_f	PIK3CA	2,5	1	1,5	0,5	no stable state	TRUE
PD	PK	MEK_f	CTNNB1	3	1	2	0		FALSE
PD	JN	MEK_f	JNK_f	3	0	3	-1		FALSE
PD	D1	MEK_f	RSK_f	2	1	1	0		FALSE
PD	60	MEK_f	IKBKB	3	1	2	0		FALSE
PD	SB	MEK_f	TGFBR1, ACVR1	3	1	2	0		FALSE
PD	RU	MEK_f	JAK_f	3	1	2	0		FALSE
PD	D4	MEK_f	CK1_f, TGFBR1	3	1	2	0		FALSE
PD	F4	MEK_f	MYC	2	1	1	0		FALSE
PD	SF	MEK_f	PTEN	3	1	2	0		FALSE
PD	ST	MEK_f	STAT3	3	1	2	0		FALSE
PD	G2	MEK_f	PDPK1	2,5	1	1,5	0,5	no stable state	TRUE
PD	G4	MEK_f	ROCK1	3	1	2	0		FALSE
PD	P5	MEK_f	SYK	3	1	2	0		FALSE
PI	PK	PIK3CA	CTNNB1	3	1	2	0		FALSE
PI	JN	PIK3CA	JNK_f	3	1	2	0		FALSE
PI	D1	PIK3CA	RSK_f	2	1	1	0		FALSE
PI	60	PIK3CA	IKBKB	3	1	2	0		FALSE
PI	SB	PIK3CA	TGFBR1, ACVR1	3	1	2	0		FALSE
PI	RU	PIK3CA	JAK_f	3	1	2	0		FALSE
PI	D4	PIK3CA	CK1_f, TGFBR1	3	1	2	0		FALSE
PI	F4	PIK3CA	MYC	2	1	1	0		FALSE
PI	SF	PIK3CA	PTEN	3	1	2	0		FALSE
PI	ST	PIK3CA	STAT3	3	1	2	0		FALSE
PI	G2	PIK3CA	PDPK1	3	1	2	0		FALSE
PI	G4	PIK3CA	ROCK1	3	1	2	0		FALSE
PI	P5	PIK3CA	SYK	3	1	2	0		FALSE
PK	JN	CTNNB1	JNK_f	3	0	3	0	no stable state	FALSE
PK	D1	CTNNB1	RSK_f	2	1	2	0		FALSE
PK	60	CTNNB1	IKBKB	3	1	3	0		FALSE
PK	SB	CTNNB1	TGFBR1, ACVR1	3	1	3	0		FALSE
PK	RU	CTNNB1	JAK_f	3	1	3	0		FALSE
PK	D4	CTNNB1	CK1_f, TGFBR1	3	1	3	0		FALSE
PK	F4	CTNNB1	MYC	2	1	1	0		FALSE
PK	SF	CTNNB1	PTEN	3	1	2	0		FALSE
PK	ST	CTNNB1	STAT3	2	1	1	1		TRUE
PK	G2	CTNNB1	PDPK1	3	1	2	0		FALSE
PK	G4	CTNNB1	ROCK1	3	1	2	0		FALSE
PK	P5	CTNNB1	SYK	3	1	2	0		FALSE
JN	D1	JNK_f	RSK_f	2	0	2	-1		FALSE
JN	60	JNK_f	IKBKB	3	0	3	-1		FALSE
JN	SB	JNK_f	TGFBR1, ACVR1	3	0	3	-1		FALSE
JN	RU	JNK_f	JAK_f	3	0	3	-1		FALSE
JN	D4	JNK_f	CK1_f, TGFBR1	3	0	3	-1		FALSE
JN	F4	JNK_f	MYC	2	0	2	-1		FALSE
JN	SF	JNK_f	PTEN	3	0	3	-1		FALSE
JN	ST	JNK_f	STAT3	3	0	3	-1		FALSE
JN	G2	JNK_f	PDPK1	3	1	2	0		FALSE
JN	G4	JNK_f	ROCK1	3	0	3	-1		FALSE
JN	P5	JNK_f	SYK	3	0	3	-1		FALSE
D1	60	RSK_f	IKBKB	2	1	1	0		FALSE
D1	SB	RSK_f	TGFBR1, ACVR1	2	1	1	0		FALSE
D1	RU	RSK_f	JAK_f	2	1	1	0		FALSE
D1	D4	RSK_f	CK1_f, TGFBR1	2	1	1	0		FALSE
D1	F4	RSK_f	MYC	1	1	0	1		TRUE
D1	SF	RSK_f	PTEN	2	1	1	0		FALSE
D1	ST	RSK_f	STAT3	2	1	1	0		FALSE
D1	G2	RSK_f	PDPK1	2	1	1	0		FALSE
D1	G4	RSK_f	ROCK1	2	1	1	0		FALSE
D1	P5	RSK_f	SYK	2	1	1	0		FALSE
60	SB	IKBKB	TGFBR1, ACVR1	3	1	2	0		FALSE
60	RU	IKBKB	JAK_f	3	1	2	0		FALSE
60	D4	IKBKB	CK1_f, TGFBR1	3	1	2	0		FALSE
60	F4	IKBKB	MYC	2	1	1	0		FALSE
60	SF	IKBKB	PTEN	3	1	2	0		FALSE
60	ST	IKBKB	STAT3	3	1	2	0		FALSE
60	G2	IKBKB	PDPK1	3	1	2	0		FALSE
60	G4	IKBKB	ROCK1	3	1	2	0		FALSE
60	P5	IKBKB	SYK	3	1	2	0		FALSE
SB	RU	TGFBR1, ACVR1	JAK_f	3	1	2	0		FALSE
SB	D4	TGFBR1, ACVR1	CK1_f, TGFBR1	3	1	2	0		FALSE
SB	F4	TGFBR1, ACVR1	MYC	2	1	1	0		FALSE
SB	SF	TGFBR1, ACVR1	PTEN	3	1	2	0		FALSE
SB	ST	TGFBR1, ACVR1	STAT3	3	1	2	0		FALSE
SB	G2	TGFBR1, ACVR1	PDPK1	3	1	2	0		FALSE
SB	G4	TGFBR1, ACVR1	ROCK1	3	1	2	0		FALSE
SB	P5	TGFBR1, ACVR1	SYK	3	1	2	0		FALSE
RU	D4	JAK_f	CK1_f, TGFBR1	3	1	2	0		FALSE
RU	F4	JAK_f	MYC	2	1	1	0		FALSE
RU	SF	JAK_f	PTEN	3	1	2	0		FALSE
RU	ST	JAK_f	STAT3	3	1	2	0		FALSE
RU	G2	JAK_f	PDPK1	3	1	2	0		FALSE
RU	G4	JAK_f	ROCK1	3	1	2	0		FALSE
RU	P5	JAK_f	SYK	3	1	2	0		FALSE
D4	F4	CK1_f, TGFBR1	MYC	2	1	1	0		FALSE
D4	SF	CK1_f, TGFBR1	PTEN	3	1	2	0		FALSE
D4	ST	CK1_f, TGFBR1	STAT3	3	1	2	0		FALSE
D4	G2	CK1_f, TGFBR1	PDPK1	3	1	2	0		FALSE
D4	G4	CK1_f, TGFBR1	ROCK1	3	1	2	0		FALSE
D4	P5	CK1_f, TGFBR1	SYK	3	1	2	0		FALSE
F4	SF	MYC	PTEN	2	1	1	0		FALSE
F4	ST	MYC	STAT3	2	1	1	0		FALSE
F4	G2	MYC	PDPK1	2	1	1	0		FALSE
F4	G4	MYC	ROCK1	2	1	1	0		FALSE
F4	P5	MYC	SYK	2	1	1	0		FALSE
SF	ST	PTEN	STAT3	3	1	2	0		FALSE
SF	G2	PTEN	PDPK1	3	1	2	0		FALSE
SF	G4	PTEN	ROCK1	3	1	2	0		FALSE
SF	P5	PTEN	SYK	3	1	2	0		FALSE
ST	G2	STAT3	PDPK1	3	1	2	0		FALSE
ST	G4	STAT3	ROCK1	3	1	2	0		FALSE
ST	P5	STAT3	SYK	3	1	2	0		FALSE
G2	G4	PDPK1	ROCK1	3	1	2	0		FALSE
G2	P5	PDPK1	SYK	3	1	2	0		FALSE
G4	P5	ROCK1	SYK	3	1	2	0		FALSE
