# Supplementary material for: Strategies to Enhance Logic Modeling-Based Cell Line-Specific Drug Synergy Prediction
Source: Front Physiol. 2020 Jul 28;11:862. doi: 10.3389/fphys.2020.00862 (PMC7399174; doi:10.3389/fphys.2020.00862)
Supplement: Supplementary file 6 [file Data_Sheet_6.ZIP › README.md]

This folder contains all model associated with Identification of strategies to enhance cell line specific drug synergy prediction using logic modeling, Niederdorfer et al., 2019, manuscript

#Generic_CASCADE_2_model.zginml
logical model configured according to the generic rules

#AGS_literature-informed.zginml
AGS cell line model informed with literature-derived baseline data

#AGS_omics-informed.zginml
AGS cell line model informed with omics-derived baseline data

#AGS_combined.zginml
AGS cell line model informed with combined baseline data (omics-derived + literature-derived baseline data)

#AGS_refined.zginml
Refined AGS cell line model informed with combined baseline data (omics-derived + literature-derived baseline data)

#SW620_literature-informed.zginml
SW-620 cell line model informed with literature-derived baseline data

#SW620_omics_informed.zginml
SW-620 cell line model informed with omics-derived baseline data

#SW620_combined.zginml
SW-620 cell line model informed with combined baseline data (omics-derived + literature-derived baseline data)

#SW620_refined.zginml
Refined SW-620 cell line model informed with combined baseline data (omics-derived + literature-derived baseline data)

#Generic_refined-CASCADE_2_1.zginml
Refined logical model configured according to the generic rules

#COLO205_refined.zginml
Refined COLO 205 cell line model informed with combined baseline data (omics-derived + literature-derived baseline data)

#DU145_refined.zginml
Refined DU-145 cell line model informed with combined baseline data (omics-derived + literature-derived baseline data)

#AGS_high_influence_model.zginml
AGS cell line model informed with combined baseline data (omics-derived + literature-derived baseline data) for the top 36 high-influential nodes

#AGS_low_influence_model.zginml
AGS cell line model informed with combined baseline data (omics-derived + literature-derived baseline data) for nodes of low influence in all cell lines

#SW620_high_influence.zginml
SW-620 cell line model informed with combined baseline data (omics-derived + literature-derived baseline data) for the top 36 high-influential nodes

#SW620_low_influence.zginml
SW-620 cell line model informed with combined baseline data (omics-derived + literature-derived baseline data) for nodes of low influence in all cell lines

#DU145_high_influence.zginml
DU-145 cell line model informed with combined baseline data (omics-derived + literature-derived baseline data) for the top 36 high-influential nodes

#DU145_low_influence.zginml
DU-145 cell line model informed with combined baseline data (omics-derived + literature-derived baseline data) for nodes of low influence in all cell lines

#COLO205_high_influence.zginml
COLO 205 cell line model informed with combined baseline data (omics-derived + literature-derived baseline data) for the top 36 high-influential nodes

#COLO205_low_influence.zginml
COLO 205 cell line model informed with combined baseline data (omics-derived + literature-derived baseline data) for nodes of low influence in all cell lines
